# Supplementary material for: Overlapping genes and the proteins they encode differ significantly in their sequence composition from non-overlapping genes
Source: PLoS One. 2018 Oct 19;13(10):e0202513. doi: 10.1371/journal.pone.0202513 (PMC6195259; doi:10.1371/journal.pone.0202513)
Supplement: S1 Dataset — (XLS) [file pone.0202513.s006.xls]

## Sheet: info
		Overlapping genes and the proteins they encode differ significantly in their sequence composition from non-overlapping genes
		Angelo Pavesi,1,9,* Alberto Vianelli,2,9,* Nicola Chirico,2,9 Yiming Bao,3 Olga Blinkova,4 Robert Belshaw,5 Andrew E. Firth,6 and David G. Karlin7,8
		1Department of Chemistry, Life Sciences and Environmental Sustainability, University of Parma, Parma, Italy
		2Department of Theoretical and Applied Sciences, University of Insubria, Varese, Italy
		3BIG Data Center, Beijing Institute of Genomics, Chinese Academy of Sciences, Beijing, China
		4National Center for Biotechnology Information, National Library of Medicine, National Institutes of Health, Bethesda, USA
		5School of Biomedical & Healthcare Sciences, Plymouth University Peninsula Schools of Medicine and Dentistry (PUPSMD), Plymouth, UK
		6Department of Pathology, Division of Virology, University of Cambridge, Cambridge, UK
		7Department of Zoology, University of Oxford, Oxford, UK
		8Division of Structural Biology, University of Oxford, Oxford, OX3 7BN, UK
		9These authors have contributed equally
		*Corresponding authors: angelo.pavesi@unipr.it (AP), alberto.vianelli@uninsubria.it (AV)
		S1 Dataset – Dataset of 80 viral proven overlapping genes

## Sheet: database
Genome accession number	Is genome segmented?	Genome type	Family	Genus	Species	NCBI name of overlapping proteins	NCBI Accession number of protein	Chosen name of overlapping proteins	Type of evidence for expression	PMID for evidence of expression	Mechanism of expression (field empty if unknown)	PMID for mechanism of expression	"Ultimate" mechanism of expression	Function of the overlapping proteins (field empty if unknown)	PMID for function	Effects of mutation/suppression (field empty if unknown)	PMID for effects of mutation/ suppression	Do overlapping proteins interact together? (PMID if interaction is known)	Other features	PMID for features	Morphology	Virus host	Nucleotide sequence of the 2 overlapping frames (upstream overlapping frame above, downstream overlapping frame below)	Length (nt, including stop codons)	Boundaries of the overlapping frames in the genome sequence. We used the following conventions to define the boundaries of overlapping genes: 1) Internal overlaps (one overlapping gene is contained entirely within the other gene): the first codon counted as overlapping was the most upstream codon that overlaps the start codon of the internal frame, and the last codon counted as overlapping was th…	Amino acid sequence from the 2 overlapping frames (stop codons are translated as *)	Length (aa)	Type of overlap (Internal/Terminal) In internal overlaps one overlapping gene is contained entirely within the other gene, while in terminal overlaps the 3' end of one gene overlaps the 5' end of another.	Shift of the downstream overlapping frame vs. the upstream overlapping frame (+1, one nucleotide position; +2, two nucleotide positions)	Nucleotide sequence of the non-overlapping coding region	Length (nt, including stop codons)	Boundaries of non-overlapping coding regions in the genome sequence and related information	Boundaries of non-overlapping coding regions in the genome segments (if the genome is segmented) and related information	Amino acid sequence from the non-overlapping coding region (stop codons are translated as *)	Length (aa)
NC_001427	No	ssDNA	Anelloviridae	Gyrovirus	Chicken anemia virus	hypothetical protein	NP_056773	Capsid protein (VP2)	Western blot [infected], immunofluorescence [infected], immuno-electron microscopy [infected]	1786015, 9049362			Suspected alternative start codon	Replicase co-factor, phosphatase	16528031, 12151384	Severe	15722522, 16528031, 17622619	29100148, 29093508			Icosahedral	Animal (aves)	aatgaacgctctccaagaagatactccacccggaccatcaacggtgttcaggccaccaacaagttcacggccgttggaaacccctcactgcagagagatccggattggtatcgctggaattacaatcactctatcgctgtgtggctgcgcgaatgctcgcgctcccacgctaagatctgcaactgcggacaattcagaaagcactggtttcaagaatgtgccggacttgaggaccgatcaacccaagcctccctcgaagaagcgatcctgcgacccctccgagtacagggtaagcgagctaaaagaaagcttgattaccactactcccagccgaccccgaaccgcaaaaaggcgtataagactgtaaga	369	485-853	NERSPRRYSTRTINGVQATNKFTAVGNPSLQRDPDWYRWNYNHSIAVWLRECSRSHAKICNCGQFRKHWFQECAGLEDRSTQASLEEAILRPLRVQGKRAKRKLDYHYSQPTPNRKKAYKTVR	123			atgcacgggaacggcggacaaccggccgctgggggcagtgaatcggcgcttagccgagaggggcaacctgggcccagcggagccgcgcaggggcaagtaatttcactgccgaacccccaatctactatgactatccgcttccaaggggtcatctttctcacggaaggactcattctgcctaaaaacagcacagcggggggctatgcagaccacatgtacggggcgagagtcgccaagatctctgtgaacctgaaagagttcctgctagcctcaatgaacctgacatacgtgagcaaaatcggaggccccatcgccggtgagttgattgcggacgggtctaaatcacaagccgcggacaattggcctaattgctggctgccgctagataataacgtgccc…	1275	380-484, VP2 protein 1033-2202, nucleocapsid protein		MHGNGGQPAAGGSESALSREGQPGPSGAAQGQVISLPNPQSTMTIRFQGVIFLTEGLILPKNSTAGGYADHMYGARVAKISVNLKEFLLASMNLTYVSKIGGPIAGELIADGSKSQAADNWPNCWLPLDNNVPSATPSAWWRWALMMMQPTDSCRFFNHPKQMTLQDMGRMFGGWHLFRHIETRFQLLATKNEGSFSPVASLLSQGEYLTRRDDVKYSSDHQNRWQKGGQPMTGGIAYATGKMRPDEQQYPAMPPDPPIITATTAQGTQVRCMNSTQAWWSWDTYMSFATLTALGAQWSFPPGQRSVSRRSFNHHKARGAGDPKGQRWHTLVPLGTETITDSYMSAPASELDTNFFTLYVAQGTNKSQQYKFGTATYALKEPVMKSDAWAVVRVQSVWQ…	424
NC_001427						apoptin	NP_056774	Apoptin (VP3)	Western blot [infected], immuno-electron microscopy [infected]	1786015, 8254747	Suspected leaky scanning	1511899		Apoptosis factor, replicase co-factor	8254747, 14741359, 19091368	Severe	19091368						atgaacgctctccaagaagatactccacccggaccatcaacggtgttcaggccaccaacaagttcacggccgttggaaacccctcactgcagagagatccggattggtatcgctggaattacaatcactctatcgctgtgtggctgcgcgaatgctcgcgctcccacgctaagatctgcaactgcggacaattcagaaagcactggtttcaagaatgtgccggacttgaggaccgatcaacccaagcctccctcgaagaagcgatcctgcgacccctccgagtacagggtaagcgagctaaaagaaagcttgattaccactactcccagccgaccccgaaccgcaaaaaggcgtataagactgtaa	366	486-851	MNALQEDTPPGPSTVFRPPTSSRPLETPHCREIRIGIAGITITLSLCGCANARAPTLRSATADNSESTGFKNVPDLRTDQPKPPSKKRSCDPSEYRVSELKESLITTTPSRPRTAKRRIRL*	121	Internal	One nucleotide position (+1)
NC_001427	No	ssDNA	Anelloviridae	Gyrovirus	Chicken anemia virus	hypothetical protein	NP_056773	Capsid protein (VP2)	Western blot [infected], immunofluorescence [infected], immuno-electron microscopy [infected]	1786015, 9049362			Suspected alternative start codon	Replicase co-factor, phosphatase	12151384, 16528031	Severe	15722522, 16528031, 17622619	9880024			Icosahedral	Animal (aves)	agatggcaagacgagctcgcagaccgagaggccgattttactccttcagaagaggacggtggcaccacctcaagcgacttcgacgaagatataaatttcgacatcggaggagacagcggtatcgtagacgagcttttaggaaggcctttcacaacccccgccccggtacgtatagtgtga	180	851-1030	RWQDELADREADFTPSEEDGGTTSSDFDEDINFDIGGDSGIVDELLGRPFTTPAPVRIV*	59			atgcacgggaacggcggacaaccggccgctgggggcagtgaatcggcgcttagccgagaggggcaacctgggcccagcggagccgcgcaggggcaagtaatttcactgccgaacccccaatctactatgactatccgcttccaaggggtcatctttctcacggaaggactcattctgcctaaaaacagcacagcggggggctatgcagaccacatgtacggggcgagagtcgccaagatctctgtgaacctgaaagagttcctgctagcctcaatgaacctgacatacgtgagcaaaatcggaggccccatcgccggtgagttgattgcggacgggtctaaatcacaagccgcggacaattggcctaattgctggctgccgctagataataacgtgccc…	1275	380-484, VP2 protein 1033-2202, nucleocapsid protein		MHGNGGQPAAGGSESALSREGQPGPSGAAQGQVISLPNPQSTMTIRFQGVIFLTEGLILPKNSTAGGYADHMYGARVAKISVNLKEFLLASMNLTYVSKIGGPIAGELIADGSKSQAADNWPNCWLPLDNNVPSATPSAWWRWALMMMQPTDSCRFFNHPKQMTLQDMGRMFGGWHLFRHIETRFQLLATKNEGSFSPVASLLSQGEYLTRRDDVKYSSDHQNRWQKGGQPMTGGIAYATGKMRPDEQQYPAMPPDPPIITATTAQGTQVRCMNSTQAWWSWDTYMSFATLTALGAQWSFPPGQRSVSRRSFNHHKARGAGDPKGQRWHTLVPLGTETITDSYMSAPASELDTNFFTLYVAQGTNKSQQYKFGTATYALKEPVMKSDAWAVVRVQSVWQ…	424
NC_001427						nucleocapsid protein	NP_056775	Nucleocapsid protein	SDS-PAGE [viral particle], SDS-PAGE [transfected], Western Blot [infected]	2109040, 1511899, 1786015	Suspected leaky scanning	1511899, 8151304, 18645763, 16847118		Nucleocapsid protein	2109040								atggcaagacgagctcgcagaccgagaggccgattttactccttcagaagaggacggtggcaccacctcaagcgacttcgacgaagatataaatttcgacatcggaggagacagcggtatcgtagacgagcttttaggaaggcctttcacaacccccgccccggtacgtatagtgtgagg	180	853-1032	MARRARRPRGRFYSFRRGRWHHLKRLRRRYKFRHRRRQRYRRRAFRKAFHNPRPGTYSVR	60	Terminal	Two nucleotide positions (+2)
NC_003092	No	ssRNA+	Arteriviridae	Simartevirus	Simian hemorrhagic fever virus	ORF1ab	YP_009109556	nsp2	Immunofluorescence [infected], western blot [infected] (from Porcine reproductive and respiratory syndrome virus)	23043113			Ribosomal frameshifting								Icosahedral	Animal (monkeys)	tttggcttgtacccccagctcctttccatgctgctcccatctggtgctcgcccttctacccctcgcctgctgggctgctacttctctatggctgtcgctatgttctttctatttttgggttcacccctcttcatcctatgtgcagtacttgctggagttatcgccccaagcgccaggtaccccaaaattttatgctgttgcctggtcgttgtctacatatgtactctgtttgctgatgcgatatcctctgtctgcgacaatgatgacgctgactgtcgtgctttcctcagtgatttgggtgataggtactccactaatcagcctgtttatatcacgcccggacccgcaacattcttccttgctgtatctcgcaatttttttgttgtctcggtggccctg…	681	2874-3554	FGLYPQLLSMLLPSGARPSTPRLLGCYFSMAVAMFFLFLGSPLFILCAVLAGVIAPSARYPKILCCCLVVVYICTLFADAISSVCDNDDADCRAFLSDLGDRYSTNQPVYITPGPATFFLAVSRNFFVVSVALFPLHLLLLMVDVLLVIGVLCMDGYCFRCFSRCVRKAPEEVSLLTIPQSRVSRRFLLDICDFYSAPPVDIIRLATGLNGCFRGDYSPIGSSTSVI	227			atgttctgtgagtgccctcgttcaaaccttgtggtaatgtgctctggcgccttctgttgcgtgctctgcggccaccgccgtcggccacgacccgcttcagaatccgaccgtgctaagtatggacccatcgtgcaatacgtggaagcccgcgttgcacatgtgtattctggattggaagggcgctattgcgctcttgagatgatacccattacttacggtaacaagttcccttactgtaagccactgccggtttccttcgtgatcaaaaccttagccggagtccaaggagacctgacccgtccggaagaaacaccgctcccgggtggatacggcgtaatcccctgctggggaccgcatcttgcagctgtggggtatctatctcccgctcatgtgggccgc…	13464	210-2873, ORF1ab protein/ORF1a polyprotein 3555-6518, ORF1ab protein/ORF1a polyprotein 6530-10951, ORF1ab protein 10998-11483, ORF2a’ (GP2’ minor glycoprotein) 11801-11980, ORF3’ (GP3’ minor glycoprotein) 12103-12552, ORF4’ (GP4’ minor glycoprotein) 12558-12593, ORF2b (E nonglycosilated minor structural protein) 12799-13086, ORF2a (GP2 minor glycoprotein) 13242-13448, ORF3 (GP3 minor glycoprotein…		MFCECPRSNLVVMCSGAFCCVLCGHRRRPRPASESDRAKYGPIVQYVEARVAHVYSGLEGRYCALEMIPITYGNKFPYCKPLPVSFVIKTLAGVQGDLTRPEETPLPGGYGVIPCWGPHLAAVGYLSPAHVGRDWFEGATHAIVHIGSYGGHERPTTIPFNTTGGDVYQLGTCTIVETIDHVEWHAGVKPGTAICPLDRIDFAQKVITAFPEGVLANKAWLGDKRGTLKVEADPETAALSFEHGRCWLKLFPDPACELTTASTFGYQLNCGVQGKYIARRLQTNGLKLVQNQEGKFIAYTFHRGSWLGHIGHADESVPPDCQIIARFDVLPYNEWSPLPLLKLPGKTYFGGNASSVSWPEWKYDEQLLYADSLTAGFCWLQLFPPLSRKSEAQRAILAQ…	4486
NC_003092						1aTF polyprotein	YP_009172490	nsp2TF	Mass spectrometry [infected], immunofluorescence [infected], western blot [infected], knockout mutant phenotype [infected] (from Porcine reproductive and respiratory syndrome virus)	23043113	Ribosomal frameshifting (from Porcine reproductive and respiratory syndrome virus)	23043113				Severe (from Porcine reproductive and respiratory syndrome virus)	23043113		Predicted transmembrane region (from Porcine reproductive and respiratory syndrome virus).	23043113			ttggcttgtacccccagctcctttccatgctgctcccatctggtgctcgcccttctacccctcgcctgctgggctgctacttctctatggctgtcgctatgttctttctatttttgggttcacccctcttcatcctatgtgcagtacttgctggagttatcgccccaagcgccaggtaccccaaaattttatgctgttgcctggtcgttgtctacatatgtactctgtttgctgatgcgatatcctctgtctgcgacaatgatgacgctgactgtcgtgctttcctcagtgatttgggtgataggtactccactaatcagcctgtttatatcacgcccggacccgcaacattcttccttgctgtatctcgcaatttttttgttgtctcggtggccctgt…	678	2875-3552	LACTPSSFPCCSHLVLALLPLACWAATSLWLSLCSFYFWVHPSSSYVQYLLELSPQAPGTPKFYAVAWSLSTYVLCLLMRYPLSATMMTLTVVLSSVIWVIGTPLISLFISRPDPQHSSLLYLAIFLLSRWPCFLYTCFSLWLMFYLSLVYCAWMAIVSGASPDVLGRLQRRYPSLRYPSLVCRAAFYWIYVISTPLHPLISFAWRLDSTVVFEETTPLLDQVPV*	225	Internal	One nucleotide position (+1)
NC_003092	No	ssRNA+	Arteriviridae	Simartevirus	Simian hemorrhagic fever virus	E protein	YP_009037600	E	Knockout mutant phenotype [transfected]; immunoprecipitation [infected] (from Equine arteritis Virus); western blot [infected] (from Porcine reproductive and respiratory syndrome virus)	25036340, 10400725, 11504553	Subgenomic RNA (bicistronic)	9420301, 10400725	Suspected alternative start codon	Virulence factor (virion production)	25036340, 25455336	Moderate (from Equine arteritis virus)	10400725		Ion channel protein-like properties (from Porcine reproductive and respiratory syndrome virus). N-terminal myristoylation is probably required for viral entry (from Equine arteritis virus).	16904148, 19656967	Icosahedral	Animal (monkeys)	catgctgtccacgagctcctcgtctcgttctttgacctgctcatctatatggctgttatcattcttgctctgctggttggtaaaatgctctcactcacaattaaatctattttccgctgtgcctcaacagttgcgcctacgtcccgaggcgcttacaaaaatgcttttgcgccggtgtcatcaaagtatcataccttaccctaa	204	12594-12797	HAVHELLVSFFDLLIYMAVIILALLVGKMLSLTIKSIFRCASTVAPTSRGAYKNAFAPVSSKYHTLP*	67			atgttctgtgagtgccctcgttcaaaccttgtggtaatgtgctctggcgccttctgttgcgtgctctgcggccaccgccgtcggccacgacccgcttcagaatccgaccgtgctaagtatggacccatcgtgcaatacgtggaagcccgcgttgcacatgtgtattctggattggaagggcgctattgcgctcttgagatgatacccattacttacggtaacaagttcccttactgtaagccactgccggtttccttcgtgatcaaaaccttagccggagtccaaggagacctgacccgtccggaagaaacaccgctcccgggtggatacggcgtaatcccctgctggggaccgcatcttgcagctgtggggtatctatctcccgctcatgtgggccgc…	13464	210-2873, ORF1ab protein/ORF1a polyprotein 3555-6518, ORF1ab protein/ORF1a polyprotein 6530-10951, ORF1ab protein 10998-11483, ORF2a’ (GP2’ minor glycoprotein) 11801-11980, ORF3’ (GP3’ minor glycoprotein) 12103-12552, ORF4’ (GP4’ minor glycoprotein) 12558-12593, ORF2b (E nonglycosilated minor structural protein) 12799-13086, ORF2a (GP2 minor glycoprotein) 13242-13448, ORF3 (GP3 minor glycoprotein…		MFCECPRSNLVVMCSGAFCCVLCGHRRRPRPASESDRAKYGPIVQYVEARVAHVYSGLEGRYCALEMIPITYGNKFPYCKPLPVSFVIKTLAGVQGDLTRPEETPLPGGYGVIPCWGPHLAAVGYLSPAHVGRDWFEGATHAIVHIGSYGGHERPTTIPFNTTGGDVYQLGTCTIVETIDHVEWHAGVKPGTAICPLDRIDFAQKVITAFPEGVLANKAWLGDKRGTLKVEADPETAALSFEHGRCWLKLFPDPACELTTASTFGYQLNCGVQGKYIARRLQTNGLKLVQNQEGKFIAYTFHRGSWLGHIGHADESVPPDCQIIARFDVLPYNEWSPLPLLKLPGKTYFGGNASSVSWPEWKYDEQLLYADSLTAGFCWLQLFPPLSRKSEAQRAILAQ…	4486
NC_003092						GP2 minor glycoprotein	NP_203547	GP2	Knockout mutant phenotype[transfected]; immunoprecipitation [infected] (from Equine Arteritis Virus)	25036340, 12743278	Subgenomic RNA (bicistronic), suspected leaky scanning (both from SHFV and Equine arteritis virus)	9420301, 10400725		Virulence factor (virion infectivity)	25036340, 25455336								atgctgtccacgagctcctcgtctcgttctttgacctgctcatctatatggctgttatcattcttgctctgctggttggtaaaatgctctcactcacaattaaatctattttccgctgtgcctcaacagttgcgcctacgtcccgaggcgcttacaaaaatgcttttgcgccggtgtcatcaaagtatcataccttaccctaac	204	12595-12798	MLSTSSSSRSLTCSSIWLLSFLLCWLVKCSHSQLNLFSAVPQQLRLRPEALTKMLLRRCHQSIIPYPN	68	Terminal	One nucleotide position (+1)
NC_003092	No	ssRNA+	Arteriviridae	Simartevirus	Simian hemorrhagic fever virus	minor glycoprotein	NP_203548	GP3	Knockout mutant phenotype [transfected]; immunoprecipitation [in vitro translation], antibodies, immunofluorescence [infected] (from Equine arteritis virus)	25036340, 10544133, 12368326	Subgenomic RNA (monocistronic)	9420301	Suspected alternative start codon	Virulence factor (virion infectivity)	25036340, 25455336	Mild (from Equine arteritis virus)	15542653	12743278 (from Equine arteritis virus)	Interacts with GP2 and GP4 to form a disulfide-linked heterotrimeric glycoprotein complex required for viral entry, putatively in concert with E (from Equine arteritis virus).	12743278, 22590679, 14645556		Animal (monkeys)	ttatgctacattgcaaaccttacttactcctccaactctacatcgttgcttggcactactgtggcttactgggagacacagccgctgccagttctactcctcatactgtgtcttcaaatttgcctactactaccagcaatcccccccgtgccgaagaattcggggatcaaacttgcttga	180	13449-13628	LCYIANLTYSSNSTSLLGTTVAYWETQPLPVLLLILCLQICLLLPAIPPVPKNSGIKLA*	59			atgttctgtgagtgccctcgttcaaaccttgtggtaatgtgctctggcgccttctgttgcgtgctctgcggccaccgccgtcggccacgacccgcttcagaatccgaccgtgctaagtatggacccatcgtgcaatacgtggaagcccgcgttgcacatgtgtattctggattggaagggcgctattgcgctcttgagatgatacccattacttacggtaacaagttcccttactgtaagccactgccggtttccttcgtgatcaaaaccttagccggagtccaaggagacctgacccgtccggaagaaacaccgctcccgggtggatacggcgtaatcccctgctggggaccgcatcttgcagctgtggggtatctatctcccgctcatgtgggccgc…	13464	210-2873, ORF1ab protein/ORF1a polyprotein 3555-6518, ORF1ab protein/ORF1a polyprotein 6530-10951, ORF1ab protein 10998-11483, ORF2a’ (GP2’ minor glycoprotein) 11801-11980, ORF3’ (GP3’ minor glycoprotein) 12103-12552, ORF4’ (GP4’ minor glycoprotein) 12558-12593, ORF2b (E nonglycosilated minor structural protein) 12799-13086, ORF2a (GP2 minor glycoprotein) 13242-13448, ORF3 (GP3 minor glycoprotein…		MFCECPRSNLVVMCSGAFCCVLCGHRRRPRPASESDRAKYGPIVQYVEARVAHVYSGLEGRYCALEMIPITYGNKFPYCKPLPVSFVIKTLAGVQGDLTRPEETPLPGGYGVIPCWGPHLAAVGYLSPAHVGRDWFEGATHAIVHIGSYGGHERPTTIPFNTTGGDVYQLGTCTIVETIDHVEWHAGVKPGTAICPLDRIDFAQKVITAFPEGVLANKAWLGDKRGTLKVEADPETAALSFEHGRCWLKLFPDPACELTTASTFGYQLNCGVQGKYIARRLQTNGLKLVQNQEGKFIAYTFHRGSWLGHIGHADESVPPDCQIIARFDVLPYNEWSPLPLLKLPGKTYFGGNASSVSWPEWKYDEQLLYADSLTAGFCWLQLFPPLSRKSEAQRAILAQ…	4486
NC_003092						minor glycoprotein	NP_203549	GP4	Knockout mutant phenotype [transfected]; immunofluorescence [infected] (from Equine arteritis virus)	25036340, 12368326	Subgenomic RNA (monocistronic)	9420301		Virulence factor (virion infectivity and stability)	25036340, 25455336	Mild (from Equine arteritis virus)	15542653		Interacts with GP2 and GP3 to form a disulfide-linked heterotrimeric glycoprotein complex required for viral entry putatively in concert with E (from Equine arteritis virus).	12743278, 22590679, 14645556			atgctacattgcaaaccttacttactcctccaactctacatcgttgcttggcactactgtggcttactgggagacacagccgctgccagttctactcctcatactgtgtcttcaaatttgcctactactaccagcaatcccccccgtgccgaagaattcggggatcaaacttgcttgatt	180	13451-13630	MLHCKPYLLLQLYIVAWHYCGLLGDTAAASSTPHTVSSNLPTTTSNPPRAEEFGDQTCLI	60	Terminal	Two nucleotide positions (+2)
NC_003092	No	ssRNA+	Arteriviridae	Simartevirus	Simian hemorrhagic fever virus	large glycoprotein	NP_203550	GP5	Western blot [virions], immunofluorescence [infected], antibodies (from Porcine reproductive and respiratory syndrome virus)	10227120, 12491101	Subgenomic RNA (bicistronic), suspected leaky scanning (from Equine arteritis virus)	21307223	Suspected alternative start codon	Component of the nucleocapsid complex (from Equine arteritis virus), most relevant antigen (from Porcine reproductive and respiratory syndrome virus)	7609031, 15507302				Disulphide linkage with the envelope M protein (from Equine arteritis virus). Highly variable (from Porcine reproductive and respiratory syndrome virus).	7609031, 10831854	Icosahedral	Animal (monkeys)	ttatgtttagggagatcggagactccgttgataggtttgttccgcacctcatctacatctatctcatggttctatgtgcttttctttgtctctattacattcagcagcaccggcgcatccgagaacaacaccggtacgacctggatcagcatatcaaagtttccgtcattgctgctgagtcagatcataagccctagt	198	14008-14205	LCLGRSETPLIGLFRTSSTSISWFYVLFFVSITFSSTGASENNTGTTWISISKFPSLLLSQIISPS	66			atgttctgtgagtgccctcgttcaaaccttgtggtaatgtgctctggcgccttctgttgcgtgctctgcggccaccgccgtcggccacgacccgcttcagaatccgaccgtgctaagtatggacccatcgtgcaatacgtggaagcccgcgttgcacatgtgtattctggattggaagggcgctattgcgctcttgagatgatacccattacttacggtaacaagttcccttactgtaagccactgccggtttccttcgtgatcaaaaccttagccggagtccaaggagacctgacccgtccggaagaaacaccgctcccgggtggatacggcgtaatcccctgctggggaccgcatcttgcagctgtggggtatctatctcccgctcatgtgggccgc…	13464	210-2873, ORF1ab protein/ORF1a polyprotein 3555-6518, ORF1ab protein/ORF1a polyprotein 6530-10951, ORF1ab protein 10998-11483, ORF2a’ (GP2’ minor glycoprotein) 11801-11980, ORF3’ (GP3’ minor glycoprotein) 12103-12552, ORF4’ (GP4’ minor glycoprotein) 12558-12593, ORF2b (E nonglycosilated minor structural protein) 12799-13086, ORF2a (GP2 minor glycoprotein) 13242-13448, ORF3 (GP3 minor glycoprotein…		MFCECPRSNLVVMCSGAFCCVLCGHRRRPRPASESDRAKYGPIVQYVEARVAHVYSGLEGRYCALEMIPITYGNKFPYCKPLPVSFVIKTLAGVQGDLTRPEETPLPGGYGVIPCWGPHLAAVGYLSPAHVGRDWFEGATHAIVHIGSYGGHERPTTIPFNTTGGDVYQLGTCTIVETIDHVEWHAGVKPGTAICPLDRIDFAQKVITAFPEGVLANKAWLGDKRGTLKVEADPETAALSFEHGRCWLKLFPDPACELTTASTFGYQLNCGVQGKYIARRLQTNGLKLVQNQEGKFIAYTFHRGSWLGHIGHADESVPPDCQIIARFDVLPYNEWSPLPLLKLPGKTYFGGNASSVSWPEWKYDEQLLYADSLTAGFCWLQLFPPLSRKSEAQRAILAQ…	4486
NC_003092						ORF5a protein	YP_009037601	5a	Mass spectrometry [virions], western blot [virions], immunofluorescence [infected] (from Porcine reproductive and respiratory syndrome virus); knockout mutant phenotype [infected] (from Equine arteritis virus)	21307222, 21307223	Subgenomic RNA (bicistronic), suspected leaky scanning (from Equine arteritis virus)	21307223		Virulence factor (from Equine arteritis virus and Porcine reproductive and respiratory syndrome virus)	21307223, 23219923	Severe (from Equine arteritis virus)	21307223		Predicted transmembrane region.	21307223			atgtttagggagatcggagactccgttgataggtttgttccgcacctcatctacatctatctcatggttctatgtgcttttctttgtctctattacattcagcagcaccggcgcatccgagaacaacaccggtacgacctggatcagcatatcaaagtttccgtcattgctgctgagtcagatcataagccctag	195	14010-14204	MFREIGDSVDRFVPHLIYIYLMVLCAFLCLYYIQQHRRIREQHRYDLDQHIKVSVIAAESDHKP*	64	Internal	Two nucleotide positions (+2)
NC_001749	No	ssRNA+	Betaflexiviridae	Capillovirus	Apple stem grooving virus	241k polyprotein	NP_044335	Polyprotein	SDS-PAGE [in vitro translation], western blot [infected]	1588329, 20381551			Subgenomic RNA	The polyprotein gene-region overlapping 36kd encodes a highly-variable linker domain between the RdRp and coat-protein domains	18945117, 23149596, 20381551	Mild	20381551				Filamentous	Plant	aaatggctatcgtcaacgtcaaccgcttcctcaaggaggtcgaatctacagacctcaaaattgatgctatctcgtcctcagagctttacaaggatgcaacctttttcaaaccagacgtgcttaattgcatcaaaaggtttgaatcaaacgtcaaggtttcctctcgatctggtgacggcctcgtcctgtctgatttcaaactgcttgatgacaccgaaattgattcaatcaggaagaaaagcaacaagtacaaatacttacactatggagtcatcctggttgggatcaaagcaatgttgccaaactttagaggcatggaagggagagtcattgtatatgatggagcctgcctggatccgaaaagaggccacatttgctcgtatcttttcaagtttgagt…	966	4785-5750	KWLSSTSTASSRRSNLQTSKLMLSRPQSFTRMQPFSNQTCLIASKGLNQTSRFPLDLVTASSCLISNCLMTPKLIQSGRKATSTNTYTMESSWLGSKQCCQTLEAWKGESLYMMEPAWIRKEATFARIFSSLSLTVATLVSGQSTVCLPQTQIWPKGLDFVWTLIVHNMNRTLSCLLLTLELHTDASTLQGFWKPKLAIQDGLHRQSAAVKHLNSMRKSRWPSWIADPRCFWKKVHQTCTLKRDCSEVTRLEGHAQFPLKGGQTQGCKKREDLGPSRLELKDLEKMSLEDVLQQARRHRVGVYLWKTHIDPAKELLTVPPPE	322			atggctttcacttacagaaaccccctcgaaattgcaatcaacaaacttcctagtaagcagtctgatcaactgctttccttgaccaccgacgagattgaaaagaccttagaagtgaccaaccgcttcttctctttttcaatcacaccagaagatcaagaattgttgactaagcatggtctaacacttgcacctatagggtttaagtcacactcccatccaatatccaaaatgatagaaaatcatctcctgtatatatgtgttccgagtcttttatcctcctttaagtcagttgcctttttttcacttagggaaaataaagtagacagttttcttaagatgcattcagtcttttcccatggaaaaattaaatctttggggatgtacaatgctataattgat…	5352	36-4784, polyprotein 5751-6353, polyprotein		MAFTYRNPLEIAINKLPSKQSDQLLSLTTDEIEKTLEVTNRFFSFSITPEDQELLTKHGLTLAPIGFKSHSHPISKMIENHLLYICVPSLLSSFKSVAFFSLRENKVDSFLKMHSVFSHGKIKSLGMYNAIIDGKDKYRYGDVEFSSFRDRVIGLRDQCLTRNKFPKVLFLHDELHFLSPFDMAFLFETIPEIDRVVATTVFPIELLFGDKVSKEPRVYTYKVHGSSFSFYPDGVASECYEQNLANSKWPFTCSGIQWANRKIRVTKLQSLFAHHVFSFDRGRACNEFNHFDKPSCLLAEEMRLLTKRFDKAVINRSTVSSLSTYMACLKTANAASAVAKLRQLEKRDLYPDELNFVYSFGEHFKNFGMRDDFDVSVLQWVKDKFCQVMPHFIAASFFE…	1783
NC_001749						36K protein	NP_044336	Movement protein (36kDa protein)	Characterized by sequence analysis; fluorescence (GFP) imaging [transfected] (from Grapevine berry inner necrosis virus)	7561769, 12650450	Subgenomic RNA (monocistronic, specific for movement protein)	22401846		Suspected movement protein	7561769				The N-terminal region shows a significant similarity to the cell-to-cell movement proteins of the ‘30K’ superfamily.	10640565			atggctatcgtcaacgtcaaccgcttcctcaaggaggtcgaatctacagacctcaaaattgatgctatctcgtcctcagagctttacaaggatgcaacctttttcaaaccagacgtgcttaattgcatcaaaaggtttgaatcaaacgtcaaggtttcctctcgatctggtgacggcctcgtcctgtctgatttcaaactgcttgatgacaccgaaattgattcaatcaggaagaaaagcaacaagtacaaatacttacactatggagtcatcctggttgggatcaaagcaatgttgccaaactttagaggcatggaagggagagtcattgtatatgatggagcctgcctggatccgaaaagaggccacatttgctcgtatcttttcaagtttgagtct…	963	4787-5749	MAIVNVNRFLKEVESTDLKIDAISSSELYKDATFFKPDVLNCIKRFESNVKVSSRSGDGLVLSDFKLLDDTEIDSIRKKSNKYKYLHYGVILVGIKAMLPNFRGMEGRVIVYDGACLDPKRGHICSYLFKFESDCCYFGLRPEHCLSTTDANLAKRFRFRVDFDCPQYEQDTELFALDIGVAYRCVNSARFLETKTGDSGWASQAISGCEALKFNEEIKMAILDRRSPLFLEEGAPNVHIEKRLFRGDKVRRSRSISAKRGPNSRVQEKRGFRSLSARIERFGKNEFGRRASASEAPPGRSISMEDSHRPGKGTSDGSSP*	320	Internal	Two nucleotide positions (+2)
NC_001409	No	ssRNA+	Betaflexiviridae	Trichovirus	Apple chlorotic leaf spot virus	movement protein	NP_040552	Movement protein	Western blot [infected], immunofluorescence [transfected]	7782779, 10664400	Subgenomic RNA (monocistronic)	1634872	Subgenomic RNA	Movement protein, suppressor of RNA silencing	18943419, 18954886	Mild	18943419		Genetically unstable and regulated by RNAse E when expressed in E.coli.	28522867	Filamentous	Plant	gatggcagcagttctgaatttgcagctcaaggtggacgcaagtctaaaggcatttctgggcgcagaaaacagacctcttcatggaaagacaggggcaaccctggaacagatactggagtccatcttcgcgaacatagcgatccagggaacgtcagagcagacggagtttctggacctagtggtggaagtgaaatcaatggaggatcaatcagtcctcgggtcttacaacctgaaggaagtggtcaacttgatcaaagctttcaagactacctcttcggacccgaacatcaacaaaatgacattccgtcaggtctgtga	318	6783-7100	DGSSSEFAAQGGRKSKGISGRRKQTSSWKDRGNPGTDTGVHLREHSDPGNVRADGVSGPSGGSEINGGSISPRVLQPEGSGQLDQSFQDYLFGPEHQQNDIPSGL*	105			atggccttctcttacagaacgccacaggaggaacttctgagcagactaccacagtcccaacaggaggtgatcagcggatttcagtacgaacgcattcaaaaggaggaagagaagaaggtggaaaacttctctttttacctaccagagaaaaccagggagtggtttactaagtcaggtgtctatctttcgcctttcgcttatgttaatcattctcaccctggttgtaaaactctggagaaccaccttttatttaatgttgtagctagttatattagtaagtactcctatgtagcttgtcttagtattaaatctaataaaatgagcaaaatggaacgattgggtcctaattctgttaaaacatatgatattttgaacagactggtgaccgctaaggataaa…	6804	152-5716, replicase 5808-6782, movement protein 7102-7365, capsid protein		MAFSYRTPQEELLSRLPQSQQEVISGFQYERIQKEEEKKVENFSFYLPEKTREWFTKSGVYLSPFAYVNHSHPGCKTLENHLLFNVVASYISKYSYVACLSIKSNKMSKMERLGPNSVKTYDILNRLVTAKDKARYGPLAKPERSPCPKKTNIFIHDEIHYWSRDQLETFLQVHRPKNLWATLVFPPEILAGYKSSVLPFLYQFEIHGKDLVYMPDGVRSESYTQPLENGFLLSSSSIIIKNRVTGVEIRYQVSLVYSLGSHHLFHIYPAEDLMKEEVRRFGPYDLFDVGSLFVKPVRVPIQDFPLSVFKKIFIYMSSLKKPDVQSAVAKLRQLSDADISIESVFMIQEFASRIEKNGVESWSCSFWGCMKDWFFDKLPYREVLEKIGLADDFTRRLMK…	2267
NC_001409						coat protein	NP_040553	Capsid protein	Western blot [in vitro translation], western blot [infected], SDS-PAGE [in vitro translation], well characterized by sequence analysis	8973521, 8376968, Yoshikawa N and Takahashi T (1988). Properties of RNAs and proteins of Apple Stem grooving and Apple chlorotic leaf spot viruses. JGVl 69; 241 (no PMID), 21289443	Subgenomic RNA (monocistronic)	1634872		Capsid protein	8973521								atggcagcagttctgaatttgcagctcaaggtggacgcaagtctaaaggcatttctgggcgcagaaaacagacctcttcatggaaagacaggggcaaccctggaacagatactggagtccatcttcgcgaacatagcgatccagggaacgtcagagcagacggagtttctggacctagtggtggaagtgaaatcaatggaggatcaatcagtcctcgggtcttacaacctgaaggaagtggtcaacttgatcaaagctttcaagactacctcttcggacccgaacatcaacaaaatgacattccgtcaggtctgtgaa	318	6784-7101	MAAVLNLQLKVDASLKAFLGAENRPLHGKTGATLEQILESIFANIAIQGTSEQTEFLDLVVEVKSMEDQSVLGSYNLKEVVNLIKAFKTTSSDPNINKMTFRQVCE	106	Terminal	One nucleotide position (+1)
NC_001915	Yes (2 segments), segment A	dsRNA	Birnaviridae	Aquabirnavirus	Infectious pancreatic necrosis virus	hypothetical protein	NP_047195	VP5	Western blot [infected], well characterized by sequence analysis	7941325, 28143585	Suspected leaky scanning	11257185	Suspected alternative start codon	Suppressor of interferon response	19463721, 25445351	None	11257185, 15994815				Icosahedral	Animal (fishes)	catgagcacatccaaggcaaccgcaacctacttgagatccattatgcttcccgagaatgggccagcaagcattccggacgacataacagagaggcatatactaaaacaagagacctcgtcatacaacttagaggtatccgaatcaggaagtgggcttcttgtctgcttccccggagctcctggatccagggtcggtgcccactacaggtggaatctgaaccagacggcactagaattcgaccagtggctagagacgtcacaggacctaaagaaggcattcaactacgggagactgatctcacggaaatacgacatccagagctcaacccttcccgctggtctgtatgcactcaatgggaccctgaacgctgccaccttcgaaggaagtctgtctga	396	119-514	HEHIQGNRNLLEIHYASREWASKHSGRHNREAYTKTRDLVIQLRGIRIRKWASCLLPRSSWIQGRCPLQVESEPDGTRIRPVARDVTGPKEGIQLRETDLTEIRHPELNPSRWSVCTQWDPERCHLRRKSV*	131			atggcgaaagccctttctaacaaacaaccaacaattcttatctacatgaatgtagagagcctaacctacaacagcttgatgtccctaacaacaaacccacaggacaaggtcaacaatcaactagtgaccaaaggaattaccgtcctgaatctaccaactgggtttgacaagccatacgtccgcctagaggacgagacaccacagggcccccagtccatgaacggagcaaggatgaggtgcacagctgccatcgcaccaaggaggtatgaaatcgacctcccatccgaacgactgccgaccgtggccgcgactgggaccccaacaacaatttatgaggggaatgctgacatcgtgaactccacagcagtcaccggggacataacattccagctcgaggcc…	5112	68-118, VP5 516-3038, polyprotein	NC_001916: 101-2638, RdRp	MAKALSNKQPTILIYMNVESLTYNSLMSLTTNPQDKVNNQLVTKGITVLNLPTGFDKPYVRLEDETPQGPQSMNGARMRCTAAIAPRRYEIDLPSERLPTVAATGTPTTIYEGNADIVNSTAVTGDITFQLEAEPVNETRFDFILQFLGLDNDVPVVTVTSSTLVTADNYRGASAKFTQSIPTEMITKPITRVKLAYQLNQQTAIANAATLGAKGPASVSFSSGNGNVPGVLRPITLVAYEKMTPQSILTVAGVSNYELIPNPDLLKNMVTKYGKYDPEGLNYAKMILSHREELDIRTVWRTEEYKERTRAFKEITDFTSDLPTSKAWGWRDLVRGIRKVAAPVLSTLFPMAAPLIGAADQFIGDLTKTNSAGGRYLSHAAGGRYHDVMDSWASGSEAG…	1702
NC_001915						polyprotein	NP_047196	Polyprotein	Western blot [infected], SDS-PAGE [infected], well characterized by sequence analysis	7941325, 3316706, 28143585				The region of the polyprotein gene overlapping VP5 encodes the VP2 outer capsid protein, which is the major antigenic determinant. VP2 antagonizes the interferon induction	2507397, 23349841, 25445351								atgagcacatccaaggcaaccgcaacctacttgagatccattatgcttcccgagaatgggccagcaagcattccggacgacataacagagaggcatatactaaaacaagagacctcgtcatacaacttagaggtatccgaatcaggaagtgggcttcttgtctgcttccccggagctcctggatccagggtcggtgcccactacaggtggaatctgaaccagacggcactagaattcgaccagtggctagagacgtcacaggacctaaagaaggcattcaactacgggagactgatctcacggaaatacgacatccagagctcaacccttcccgctggtctgtatgcactcaatgggaccctgaacgctgccaccttcgaaggaagtctgtctgaa	396	120-515	MSTSKATATYLRSIMLPENGPASIPDDITERHILKQETSSYNLEVSESGSGLLVCFPGAPGSRVGAHYRWNLNQTALEFDQWLETSQDLKKAFNYGRLISRKYDIQSSTLPAGLYALNGTLNAATFEGSLSE	132	Terminal	One nucleotide position (+1)
NC_001607	No	ssRNA-	Bornaviridae	Bornavirus	Borna disease virus 1	X protein	YP_009272535	X protein	Western blot [sera from infected host], immunofluorescence [infected], immunoaffinity chromatography [infected], immunofluorescence [transfected], well characterized by sequence analysis	9349465, 10725419, 23236446	Transcript (bicistronic)	11080477	Alternative start codon	Transcription regulatory protein, anti-apoptotic activity, antagonist of interferon response	15218174, 19211764, 23100370			9535888, 10708460, 10725419	Nuclear and mitochondrial localization. Interaction with viral nucleoproteins.	10329568, 11796712, 19211764, 10725419	Spherical	Animal (mammals)	aatggcaacgcgaccatcgagtctggtcgactccctggaggacgaagaagatccccagacactacgacgggaacgaccggggtcaccaagaccacggaaggtcccaaggaatgcattgacccaaccagtagaccagctcctgaaggacctcaggaagaacccctccatgatctcagacccagaccagcgaaccggaagggagcagctgtcgaatga	216	1271-1486	NGNATIESGRLPGGRRRSPDTTTGTTGVTKTTEGPKECIDPTSRPAPEGPQEEPLHDLRPRPANRKGAAVE*	71			atgccacccaagagacgcctggttgatgacgccgatgccatggaggatcaagatctatatgaacccccagcgagcctccctaagctccctgggaaattcctacaatacaccgttggggggtctgacccgcatccgggtatagggcatgagaaagacatcaggcagaacgcagtggcattgttagaccagtcacggcgcgatatgtttcacacagtaacgcctagccttgtgtttctatgtttgctaatcccaggactgcacgctgcgtttgttcacggaggggtgcctcgtgaatcctacctgtcgacgcctgtcacgcgtggagaacagactgttgttaagactgcgaagttttacggggaaaagacgacgcagcgtgatctcaccgagctggagatc…	8145	54-1166, nucleoprotein 1223-1270, X protein 1488-1877, phosphoprotein 1893-2234, matrix protein 2323-3747, glycoprotein 3996-8822, polymerase		MPPKRRLVDDADAMEDQDLYEPPASLPKLPGKFLQYTVGGSDPHPGIGHEKDIRQNAVALLDQSRRDMFHTVTPSLVFLCLLIPGLHAAFVHGGVPRESYLSTPVTRGEQTVVKTAKFYGEKTTQRDLTELEISSIFSHCCSLLIGVVIGSSSKIKAGAEQIKKRFKTMMAALNRPSHGETATLLQMFNPHEAIDWINGQPWVGSFVLSLLTTDFESPGKEFMDQIKLVASYAQMTTYTTIKEYLAECMDATLTIPVVAYEIRDFLEVSAKLKEDHADLFPFLGAIRHPDAIKLAPRSFPNLASAAFYWSKKENPTMAGYRASTIQPGASVKETQLARYRRREISRGEDGAELSGEISAIMKMIGVTGLN*MSSDLRLTLLELVRRLELIKKLVTELAE…	2711
NC_001607						phosphoprotein	NP_042021	Phosphoprotein (P)	Immunoprecipitation [infected], immunoaffinity chromatography [infected], western blot [infected], immunofluorescence [transfectd], well characterized by sequence analysis	1538196, 10725419, 20333534, 23236446, 7856315	Transcript (bicistronic), suspected leaky scanning	11080477		Transcription regulatory protein	155095659				Nuclear targeting signal. Nuclear export signal. Oligomeric form.	1538196, 9811710, 16414989, 15509569			atggcaacgcgaccatcgagtctggtcgactccctggaggacgaagaagatccccagacactacgacgggaacgaccggggtcaccaagaccacggaaggtcccaaggaatgcattgacccaaccagtagaccagctcctgaaggacctcaggaagaacccctccatgatctcagacccagaccagcgaaccggaagggagcagctgtcgaatgat	216	1272-1487	MATRPSSLVDSLEDEEDPQTLRRERPGSPRPRKVPRNALTQPVDQLLKDLRKNPSMISDPDQRTGREQLSND	72	Terminal	One nucleotide positions (+1)
NC_002035	Yes (3 segments), segment 2	ssRNA+	Bromoviridae	Cucumovirus	Cucumber mosaic virus	RNA-dependent RNA polymerase	NP_049324	RNA-dependent RNA polymerase (2a)	Western blot [infected]	2208291			Subgenomic RNA	Replicase	2208291						Icosahedral	Plant	tatggaattgaacgtaggtgcaatgacaaacgtcgaactccaactggctcgtatggtggaggcgaagaagcagagacgaaggtctcacaaacagaatcgacgggaacgaggtcacaaaagtcccagcgagagagcgcgttcaaatctcagactattccgcttcctaccgttctatcaagtggatggttcggaactgacagggtcatgccgccatgtgaacgtggcggagttacccgagtctga	243	2418-2660	YGIERRCNDKRRTPTGSYGGGEEAETKVSQTESTGTRSQKSQRESAFKSQTIPLPTVLSSGWFGTDRVMPPCERGGVTRV*	80			atggctttccctgcccccgcattctcactagccaatcttttgaacggcagttacggtgtcgacactcccgaggatgtggaacgtttgcgatctgagcaacgcgaagaggctgctgcggcctgtcgtaattacaggcccctacccgctgtggatgtcagcgagagtgtcacagaggacgcgcattccctccgaactcctgacggagctcccgctgaagcggtgtctgatgagtttgtaacttatggtgctgaagattaccttgaaaaatctgatgatgagctccttgtcgcttttgagacgatggtcaaacccatgcgtatcggacaactatggtgccctgcgtttaataaatgttcttttatttccagcattgctatggccagagctttgttgttggca…	6900	87-2417, RdRp 2662-2751, 2b	NC_002034: 95-3076, replicase NC_001440: 120-959, 3a; 1257-1913, capsid	MAFPAPAFSLANLLNGSYGVDTPEDVERLRSEQREEAAAACRNYRPLPAVDVSESVTEDAHSLRTPDGAPAEAVSDEFVTYGAEDYLEKSDDELLVAFETMVKPMRIGQLWCPAFNKCSFISSIAMARALLLAPRTSHRTMKCFEDLVAAIYTKSDFYYSEECEADDAQIDISSRDVPGYSFEPWSRTSGFEPPPICEACDMIMYQCPCFDFNALKKSCAERTFADDYVIEGLDGVVDNATLLSNLGPFLVPVKCQYEKCPTPTIAIPPDLNRATDRVDINLVQSICDSTLPTHSNYDDSFHQVFVESADYSIDLDHVRLRQSDLIAKIPDSGHMIPVLNTGSGHKRVGTTKEVLTAIKKRNADVPELGDSVNLSRLSKAVAERFFISYINGNSLASSN…	2296
NC_002035						2b protein	NP_619631	2b	Western blot [infected]	8291242	Subgenomic RNA (monocistronic, specific for 2b)	8291242, 9010309		Suppressor of RNA silencing, virulence factor	22247253, 25893424, 25380036, 24633701, 24599997	Moderate	18786688		Interacts with itself. Nuclear localization.	23782515, 10747034			atggaattgaacgtaggtgcaatgacaaacgtcgaactccaactggctcgtatggtggaggcgaagaagcagagacgaaggtctcacaaacagaatcgacgggaacgaggtcacaaaagtcccagcgagagagcgcgttcaaatctcagactattccgcttcctaccgttctatcaagtggatggttcggaactgacagggtcatgccgccatgtgaacgtggcggagttacccgagtctgag	243	2419-2661	MELNVGAMTNVELQLARMVEAKKQRRRSHKQNRRERGHKSPSERARSNLRLFRFLPFYQVDGSELTGSCRHVNVAELPESE	81	Terminal	One nucleotide position (+1)
NC_003809	Yes (3 segments), segment 2	ssRNA+	Bromoviridae	Ilarvirus	Spinach latent virus	putative polymerase	NP_620678	RNA-dependent RNA polymerase (2a)	Well characterized by sequence analysis	9229009, 20432048, 17541699			Subgenomic RNA	Replicase	9229009, 20432048				The RdRp gene-region overlapping 2b encodes a zinc finger-like motif.	9229009	Icosahedral	Plant	aatggatgcgatgttaatcaaggaacagatgattcgttctcacggaaaaagaatcgtggatgctgggagtatgtcccaaagatgttgcagactgatgtgtctgttcctgttactgataaatctttccacagtaacagaggctcgtcggtttccccaaccgattgcggtgatggagggtgctccagatccgccagctcgattggtagtaaaaataccaaacctcgccatagatttcgagctgcaggagttcaccaacccagcggtcgtgatccagaccgtataccgccgaatcatcgacgaagtgcctaa	309	2157-2465	NGCDVNQGTDDSFSRKKNRGCWEYVPKMLQTDVSVPVTDKSFHSNRGSSVSPTDCGDGGCSRSASSIGSKNTKPRHRFRAAGVHQPSGRDPDRIPPNHRRSA*	102			atggattcttaccacttcttatctcagttgtgtgacttgaatgttctgactcatgcgctttatgttaatcaagtgtttgagattgtggatcagtccacaactagttatatgcagatgtggctttattcccgtgttattgtcccagttttgaaatatcatctcagtggagatattatattggataaattgcacgatgtgttccttggaacctttcgttcaatgatggtgccgatgattatgttgaaccgactttcattcgtcgtgaagatgacgacgatgaaccaccaccggaaagcgtatttgccgcttgaagaaagggaaaaaattcatgctgcgacgtttcttggtcatgatcattgggcaagcgttacttcgggatcatctttttatgatgatctc…	7041	72-2156, RdRp 2467-2745, 2b	NC_003808: 77-3247, replicase NC_003810: 364-1212, movement; 1343-1999, coat	MDSYHFLSQLCDLNVLTHALYVNQVFEIVDQSTTSYMQMWLYSRVIVPVLKYHLSGDIILDKLHDVFLGTFRSMMVPMIMLNRLSFVVKMTTMNHHRKAYLPLEEREKIHAATFLGHDHWASVTSGSSFYDDLEILADETVNDDLHFDKESSMPDEYQIMWNDGTIDSVWSSQFECEEPPKPKFIPRPSDKVCDPVVIQDAVNDIFPFHHEMDDRYFQTLVETQDISLEVSKCWIDASNFRDFVKGPNSYVEPVFQTGATSKRVHTQREALLAVKKRNMNIPELQSTFDLDAEVNTCFKRFLTHVVDLPRLKRLQPMTGVEVEYFNQYLLGKNPPVKEYQGPLTLTALDKYMHMVKTIVKPVEDNSLKHERPLCATITYHKKGIVMQASPRFLSAMSRL…	2344
NC_003809						putative 2b protein	NP_620679	2b	In vitro translation; western blot [infected] (from Asparagus virus 2)	9658153, 23679985	Subgenomic RNA (monocistronic, specific for 2b)	9658153		Suppressor of RNA silencing (from Asparagus virus 2)	23679985								atggatgcgatgttaatcaaggaacagatgattcgttctcacggaaaaagaatcgtggatgctgggagtatgtcccaaagatgttgcagactgatgtgtctgttcctgttactgataaatctttccacagtaacagaggctcgtcggtttccccaaccgattgcggtgatggagggtgctccagatccgccagctcgattggtagtaaaaataccaaacctcgccatagatttcgagctgcaggagttcaccaacccagcggtcgtgatccagaccgtataccgccgaatcatcgacgaagtgcctaaa	309	2158-2466	MDAMLIKEQMIRSHGKRIVDAGSMSQRCCRLMCLFLLLINLSTVTEARRFPQPIAVMEGAPDPPARLVVKIPNLAIDFELQEFTNPAVVIQTVYRRIIDEVPK	103	Terminal	One nucleotide position (+1)
NC_008311	No	ssRNA+	Caliciviridae	Norovirus	Murine norovirus	capsid protein VP1	YP_720002	Capsid protein (VP1)	Antibodies, immunoprecipitation [in vitro translation]	17804495, 22174679	Subgenomic RNA (bicistronic)	24243731	Alternative start codon								Icosahedral	Animal (mammals)	gatggcgcagcgccaaaagccaatggctctgaggccagcggccaggatcttgttcctgccgccgttgaacaggccgtccccattcaacccgtggctggcgcggctcttgccgcccccgccgccgggcaaattaaccaaattgacccctggatcttccaaaattttgtccagtgcccccttggtgagttttccatctcgcctcgaaacaccccaggtgaaatactgtttgatttggccctcgggccagggcttaacccctaccttgcccacctctcagccatgtacaccggctgggttgggaacatggaggttcagctggtcctcgccggcaatgcctttactgctggcaaggtggttgttgcccttgtaccaccctattttcccaaggggtcactcact…	645	5068-5712	DGAAPKANGSEASGQDLVPAAVEQAVPIQPVAGAALAAPAAGQINQIDPWIFQNFVQCPLGEFSISPRNTPGEILFDLALGPGLNPYLAHLSAMYTGWVGNMEVQLVLAGNAFTAGKVVVALVPPYFPKGSLTTAQITCFPHVMCDVRTLEPIQLPLLDVRRVLWHATQDQEESMRLVCMLYTPLRTNSPGDESFVVSGRLLSKPAADFNFVYLT	215			atgaggatggcaacgccatcttctgcgccctctgtgcgcaacacagagaaacgcaaaaacaagaaggcttcgtctaaagctagtgtctcctttggagcacctagccccctctcttcggagagcgaagacgaaattaattacatgacccctcctgagcaggaagctcagcccggcgcccttgcggcccttcatgcggaagggccgcttgccgggctccccgtgacgcgtagtgatgcacgcgtgctgatcttcaatgagtgggaggagaggaagaagtctgatccgtggctacggctggacatgtctgataaggctatcttccgccgttacccccatctgcggcctaaggaggataggcctgacgcgccctcccatgcggaggacgctatggatgccaag…	6639	6-5054, non-structural polyprotein 5713-6678, capsid protein VP1 6684-7307, minor capsid protein VP2		MRMATPSSAPSVRNTEKRKNKKASSKASVSFGAPSPLSSESEDEINYMTPPEQEAQPGALAALHAEGPLAGLPVTRSDARVLIFNEWEERKKSDPWLRLDMSDKAIFRRYPHLRPKEDRPDAPSHAEDAMDAKEPVIGSILEQDDHKFYHYSVYIGGGLVMGVNNPSAAVCQATIDVEKLHLWWRPVWEPRHPLDSAELRKCVGMTVPYVATTVNCYQVCCWIVGIKDTWLKRAKISRDLPFYSPVQDWNVDPQEPFIPSKLRMVSDGILVALSAVIGRPIKNLLASVKPLNILNIVLSCDWTFSGIVNALILLAELFDIFWTPPDVTNWMISIFGEWQAEGPFDLALDVVPTLLGGIGMAFGLTSETIGRKLASTNSALKAAQEMGKFAIEVFKQIMA…	2212
NC_008311						virulence factor 1	YP_006390081	VF1 (Virulence Factor 1)	Immunoprecipitation [in vitro translation], western blot [infected]	22174679	Subgenomic RNA (bicistronic), leaky scanning	24243731, 22174679		Antagonist of host immune response, virulence factor	22174679	Mild	22174679		Mitochondrial localization.	22174679			atggcgcagcgccaaaagccaatggctctgaggccagcggccaggatcttgttcctgccgccgttgaacaggccgtccccattcaacccgtggctggcgcggctcttgccgcccccgccgccgggcaaattaaccaaattgacccctggatcttccaaaattttgtccagtgcccccttggtgagttttccatctcgcctcgaaacaccccaggtgaaatactgtttgatttggccctcgggccagggcttaacccctaccttgcccacctctcagccatgtacaccggctgggttgggaacatggaggttcagctggtcctcgccggcaatgcctttactgctggcaaggtggttgttgcccttgtaccaccctattttcccaaggggtcactcacta…	642	5069-5710	MAQRQKPMALRPAARILFLPPLNRPSPFNPWLARLLPPPPPGKLTKLTPGSSKILSSAPLVSFPSRLETPQVKYCLIWPSGQGLTPTLPTSQPCTPAGLGTWRFSWSSPAMPLLLARWLLPLYHPIFPRGHSLLPRSHASHMSCVMCAPWSPFNSLFLMCVESFGMLPRIKRNLCAWFACCTRHSAQTARVMSLLWSLAAFFLSRRLISILST*	213	Internal	One nucleotide position (+1)
NC_014126	No	ssRNA+	Carmotetraviridae	Alphacarmotetravirus	Providence virus	p130	YP_003620396	p130	SDS-PAGE [infected]	20702652			unknown								Icosahedral	Animal (invertebrates)	tatgtgcgagcctttaagtttacgcttgtgcatttcatgcaaagccacaacctcgagttccgaaagcaggggagaggagttgctatcgggttccaaatccccgcctcctccaaaaccatccctaacgcagaccttgttgcggtatttgtcgagtatgttgacgcacttaggtgctgccataatgtcgcctctgagtgtggtgactggtcggataataccgtctggcaatacaatattaagggcatcacttgcgcttacgtcggcgacgtgcttttacactcacttgagaggttacagatacatccttcgcttttgtcgaacagacttagttctgtttacacagagtgtgctgaatttgctactacagaggattggtctcaagagcttacggctctcact…	2682	1026-3707	YVRAFKFTLVHFMQSHNLEFRKQGRGVAIGFQIPASSKTIPNADLVAVFVEYVDALRCCHNVASECGDWSDNTVWQYNIKGITCAYVGDVLLHSLERLQIHPSLLSNRLSSVYTECAEFATTEDWSQELTALTGHHHLSALCDPSICQYSGLCATLSSTAAYKDAHEVSYLLKCISHSRSVAAVRGKIMDPTTTTACGSNGTGGSGRVPTLAVQQASRPVSYVAAVAGCPRSDSPGLVFDPSGESATGGGGGEGPSCTQSHGGSQESCNLLPPDSRDAQDVGGQSVSMAKERAPEYGGAHEARTGSQGGGLSDDSLSGRGRVSDRPAKELSIPLVGDQSPEVRMEQSVGVVAGKNNPDKVATKVGHKTGRLRPGGPTRSGKSQDNRTGIDDGAVRLPEA…	893			atggctgtgaacacttcaggtaaaacgaggttaccacaacctgcatctgaggattacacccagtatgcgaggaatacccttaaaaatttaaacaatgtgtatgaaaaatttgcggtccggggacctgtgttggcgcttgtgcgccctgcccagttcagcaaattagttattacatcggatggcgggttacagcatagtgagctaaaggggattaaagtcctctgcgaccccgtcctacaacgcagttatgcgtcgggaaatgtaaaggcagccgccctattgagggcatgcttgtcaccaacattggagatgaaggagtctaatagtggttacgtagtcggtgaccgggggtctcttctcacttgtggggacgttgaatccaaccctggacccatcggc…	3312	45-1025, p130 protein 3709-3774, p104 protein 3779-6043, p81 protein		MAVNTSGKTRLPQPASEDYTQYARNTLKNLNNVYEKFAVRGPVLALVRPAQFSKLVITSDGGLQHSELKGIKVLCDPVLQRSYASGNVKAAALLRACLSPTLEMKESNSGYVVGDRGSLLTCGDVESNPGPIGSWLRGVVPVIYRKAADASLVQSVVTKTGSELFAEASRRNAQVAEGIWAVASRMKCRDMHKYGGRYSKLSQKQAKLSGRLATASRQAETRAHAFQKAWNVAHNAKLAARKGGLFALFGAGVVLSNETKPQVSCEPADNTASSVHPLVHETTRARRSAATGSAINTISGEPIYPAMEILYAASELETTNPEYWGRLWETTLAPKNTNVSDIDWPSGY*MQNLPVPNGESPPKTDEVRDSRRNSDDEEPEYPRGDPIEDLTDDGDIEKN…	1102
NC_014126						p104	YP_003620397	Replicase (p104)	Western blot [infected]	20702652				Replicase	20702652								atgtgcgagcctttaagtttacgcttgtgcatttcatgcaaagccacaacctcgagttccgaaagcaggggagaggagttgctatcgggttccaaatccccgcctcctccaaaaccatccctaacgcagaccttgttgcggtatttgtcgagtatgttgacgcacttaggtgctgccataatgtcgcctctgagtgtggtgactggtcggataataccgtctggcaatacaatattaagggcatcacttgcgcttacgtcggcgacgtgcttttacactcacttgagaggttacagatacatccttcgcttttgtcgaacagacttagttctgtttacacagagtgtgctgaatttgctactacagaggattggtctcaagagcttacggctctcactg…	2682	1027-3708	MCEPLSLRLCISCKATTSSSESRGEELLSGSKSPPPPKPSLTQTLLRYLSSMLTHLGAAIMSPLSVVTGRIIPSGNTILRASLALTSATCFYTHLRGYRYILRFCRTDLVLFTQSVLNLLLQRIGLKSLRLSLDTTISLPFVIPQFVNIVDYAQLSQALQHTRTHTRSATFLNVSHIPDQLLRFAEKSWIRQQLRHVDLMGPAEVVEFQHWLSNRLVDLYPTWRPLLAALGLIALAWCLTPVARVLLEEGEEKDPVVRNLTAVLRSHAIFCHRTAGTRRMLADRASAWLRKEHPNMEEHMKPALVARAVALAMIPCREEVESLIDQQKNSASLWWVTNLLRSGWNSPWEWLLGRTIPTKXQLKWVIRPGVCDPADPPVREKARIIEPELMTEQCDYPKR…	894	Terminal	One nucleotide position (+1)
NC_004718	No	ssRNA+	Coronaviridae	Betacoronavirus	SARS coronavirus	hypothetical protein sars3a	NP_828852	3a	Immunohistochemistry [infected], western blot [infected]	15135062, 16894145	Subgenomic RNA (bicistronic)	15827143	Alternative start codon	Virulence factor (virion release)	16894145				Forms a homotetramer complex with ion channel activity.	16894145	Icosahedral	Animal (human)	tatgatgccaactactttgtttgctggcacacacataactatgactactgtataccatataacagtgtcacagatacaattgtcgttactgaaggtgacggcatttcaacaccaaaactcaaagaagactaccaaattggtggttattctgaggataggcactcaggtgttaaagactatgtcgttgtacatggctatttcaccgaagtttactaccagcttgagtctacacaaattactacagacactggtattgaaaatgctacattcttcatctttaacaagcttgttaaagacccaccgaatgtgcaaatacacacaatcgacggctcttcaggagttgctaatccagcaatggatccaatttatgatgagccgacgacgactactagcgtgcct…	405	25688-26092	YDANYFVCWHTHNYDYCIPYNSVTDTIVVTEGDGISTPKLKEDYQIGGYSEDRHSGVKDYVVVHGYFTEVYYQLESTQITTDTGIENATFFIFNKLVKDPPNVQIHTIDGSSGVANPAMDPIYDEPTTTTSVPL*	134			atggagagccttgttcttggtgtcaacgagaaaacacacgtccaactcagtttgcctgtccttcaggttagagacgtgctagtgcgtggcttcggggactctgtggaagaggccctatcggaggcacgtgaacacctcaaaaatggcacttgtggtctagtagagctggaaaaaggcgtactgccccagcttgaacagccctatgtgttcattaaacgttctgatgccttaagcaccaatcacggccacaaggtcgttgagctggttgcagaaatggacggcattcagtacggtcgtagcggtataacactgggagtactcgtgccacatgtgggcgaaaccccaattgcataccgcaatgttcttcttcgtaagaacggtaataagggagccggtggt…	27864	265-13395, orf1ab 13416-21485, orf1ab 21492-25259, E2 glycoprotein precursor 25628-25687, 3a protein 26094-26114, 3b protein 26156-26347, E protein 26398-27063, matrix protein 27074-27265, sars6 27273-27635, sars7a 27644-27772, sars7b 27779-27862, sars8a 27900-28118, sars8b 28120-28128, nucleocapsid protein 28429-29388, nucleocapsid protein		MESLVLGVNEKTHVQLSLPVLQVRDVLVRGFGDSVEEALSEAREHLKNGTCGLVELEKGVLPQLEQPYVFIKRSDALSTNHGHKVVELVAEMDGIQYGRSGITLGVLVPHVGETPIAYRNVLLRKNGNKGAGGHSYGIDLKSYDLGDELGTDPIEDYEQNWNTKHGSGALRELTRELNGGAVTRYVDNNFCGPDGYPLDCIKDFLARAGKSMCTLSEQLDYIESKRGVYCCRDHEHEIAWFTERSDKSYEHQTPFEIKSAKKFDTFKGECPKFVFPLNSKVKVIQPRVEKKKTEGFMGRIRSVYPVASPQECNNMHLSTLMKCNHCDEVSWQTCDFLKATCEHCGTENLVIEGPTTCGYLPTNAVVKMPCPACQDPEIGPEHSVADYHNHSNIETRLRK…	9280
NC_004718						hypothetical protein sars3b	NP_828853	3b	Immunohistochemistry [infected], western blot [transfected]	15920543, 22253733	Subgenomic RNA (bicistronic), suspected leaky scanning	15827143		Suppressor of interferon response	17108024	Mild	16282490		Nuclear and mitochondrial localization. Predicted nuclear export and nuclear localization signals.	16046244, 19403678			atgatgccaactactttgtttgctggcacacacataactatgactactgtataccatataacagtgtcacagatacaattgtcgttactgaaggtgacggcatttcaacaccaaaactcaaagaagactaccaaattggtggttattctgaggataggcactcaggtgttaaagactatgtcgttgtacatggctatttcaccgaagtttactaccagcttgagtctacacaaattactacagacactggtattgaaaatgctacattcttcatctttaacaagcttgttaaagacccaccgaatgtgcaaatacacacaatcgacggctcttcaggagttgctaatccagcaatggatccaatttatgatgagccgacgacgactactagcgtgcctt…	405	25689-26093	MMPTTLFAGTHITMTTVYHITVSQIQLSLLKVTAFQHQNSKKTTKLVVILRIGTQVLKTMSLYMAISPKFTTSLSLHKLLQTLVLKMLHSSSLTSLLKTHRMCKYTQSTALQELLIQQWIQFMMSRRRLLACLCK	135	Terminal	One nucleotide position (+1)
NC_004718	No	ssRNA+	Coronaviridae	Betacoronavirus	SARS coronavirus	nucleocapsid protein	NP_828858	Nucleocapsid protein	Immunohistochemistry [infected]	15920543	Subgenomic RNA (bicistronic)	15827143	Alternative start codon	Nucleocapsid protein							Icosahedral	Animal (human)	aatggaccccaatcaaaccaacgtagtgccccccgcattacatttggtggacccacagattcaactgacaataaccagaatggaggacgcaatggggcaaggccaaaacagcgccgaccccaaggtttacccaataatactgcgtcttggttcacagctctcactcagcatggcaaggaggaacttagattccctcgaggccagggcgttccaatcaacaccaatagtggtccagatgaccaaattggctactaccgaagagctacccgacgagttcgtggtggtgacggcaaaatgaaa	300	28129-28428	NGPQSNQRSAPRITFGGPTDSTDNNQNGGRNGARPKQRRPQGLPNNTASWFTALTQHGKEELRFPRGQGVPINTNSGPDDQIGYYRRATRRVRGGDGKMK	100			atggagagccttgttcttggtgtcaacgagaaaacacacgtccaactcagtttgcctgtccttcaggttagagacgtgctagtgcgtggcttcggggactctgtggaagaggccctatcggaggcacgtgaacacctcaaaaatggcacttgtggtctagtagagctggaaaaaggcgtactgccccagcttgaacagccctatgtgttcattaaacgttctgatgccttaagcaccaatcacggccacaaggtcgttgagctggttgcagaaatggacggcattcagtacggtcgtagcggtataacactgggagtactcgtgccacatgtgggcgaaaccccaattgcataccgcaatgttcttcttcgtaagaacggtaataagggagccggtggt…	27864	265-13395, orf1ab 13416-21485, orf1ab 21492-25259, E2 glycoprotein precursor 25628-25687, 3a protein 26094-26114, 3b protein 26156-26347, E protein 26398-27063, matrix protein 27074-27265, sars6 27273-27635, sars7a 27644-27772, sars7b 27779-27862, sars8a 27900-28118, sars8b 28120-28128, nucleocapsid protein 28429-29388, nucleocapsid protein		MESLVLGVNEKTHVQLSLPVLQVRDVLVRGFGDSVEEALSEAREHLKNGTCGLVELEKGVLPQLEQPYVFIKRSDALSTNHGHKVVELVAEMDGIQYGRSGITLGVLVPHVGETPIAYRNVLLRKNGNKGAGGHSYGIDLKSYDLGDELGTDPIEDYEQNWNTKHGSGALRELTRELNGGAVTRYVDNNFCGPDGYPLDCIKDFLARAGKSMCTLSEQLDYIESKRGVYCCRDHEHEIAWFTERSDKSYEHQTPFEIKSAKKFDTFKGECPKFVFPLNSKVKVIQPRVEKKKTEGFMGRIRSVYPVASPQECNNMHLSTLMKCNHCDEVSWQTCDFLKATCEHCGTENLVIEGPTTCGYLPTNAVVKMPCPACQDPEIGPEHSVADYHNHSNIETRLRK…	9280
NC_004718						hypothetical protein sars9b	NP_828859	9b	Immunohistochemistry[infected], western blot [transfected], confocal microscopy [transfected]	15920543, 21637748, 25135833	Subgenomic RNA (bicistronic), leaky scanning	15827143, 19394665		Virion-associated accessory protein, suppressor of antiviral transcriptional response	19394665, 25135833	None	17520018		Known crystal structure. Nuclear localization. Exported from nucleus to endoplasmic reticulum. Predicted nuclear export signal. Interaction with the SARS accessory protein 6.	16843897, 21637748, 17448558, 17520018, 22820404			atggaccccaatcaaaccaacgtagtgccccccgcattacatttggtggacccacagattcaactgacaataaccagaatggaggacgcaatggggcaaggccaaaacagcgccgaccccaaggtttacccaataatactgcgtcttggttcacagctctcactcagcatggcaaggaggaacttagattccctcgaggccagggcgttccaatcaacaccaatagtggtccagatgaccaaattggctactaccgaagagctacccgacgagttcgtggtggtgacggcaaaatga	297	28130-28426	MDPNQTNVVPPALHLVDPQIQLTITRMEDAMGQGQNSADPKVYPIILRLGSQLSLSMARRNLDSLEARAFQSTPIVVQMTKLATTEELPDEFVVVTAK*	98	Internal	One nucleotide position (+1)
NC_009025	No	ssRNA+	Dicistroviridae	Aparavirus	Israel acute paralysis virus	ORF2	YP_001040003	Capsid protein	Western blot [infected], immunofluorescence [infected]	25153716			Internal ribosome entry site (IRES)								Icosahedral	Animal (invertebrates)	ggcgattcacaacaagaaagcaatactcccaacgtacacaatacggaactcgcttcgtccactagtgaaaactcggttgagacccaagaaatcacaacctttcatgatgtggaaactccaaataggatcgatacccccatggctcaggatacttcatcggctaggaacatggatgatacgcacagtattattcagtttttacagcgccccgttctcattgacaacattgagatcattgctggaacaacggccgatgcaaacaaaccccttagccgatatgtgttagat	288	6618-6905	GDSQQESNTPNVHNTELASSTSENSVETQEITTFHDVETPNRIDTPMAQDTSSARNMDDTHSIIQFLQRPVLIDNIEIIAGTTADANKPLSRYVLD	96			atgtggaccaaaattgatttctttatattacatcaagatatcaattgtaccggttttacattaactatagtagataaggatgaaagaacaaaggacctcgagtattttgaccttaattgtgagtattatgagaatttgtatgatgcattaatggattctgagttttctaaaacttggtttacattgttgctaaaatatattgattatgctccaattagtacgaacagtcgaggaatgccccgcccggagaccatctgtgtttcaaaacattggtggtatgagttatataggattggattcttgaataagttgtaccgatgtggagactgggatagtattttacttctcctttcaggagatattgaagaaaacccgggacctgttgatatttcttataaa…	8106	696-6398, polymerase polyprotein 6906-9308, structural polyprotein gene		MWTKIDFFILHQDINCTGFTLTIVDKDERTKDLEYFDLNCEYYENLYDALMDSEFSKTWFTLLLKYIDYAPISTNSRGMPRPETICVSKHWWYELYRIGFLNKLYRCGDWDSILLLLSGDIEENPGPVDISYKESCRQKRMKKCVSKTYEEIKMQQHIDRINNEEKRAHMTKPRKLKDLIEVEMQGMFNWTEEREILKSTAFKFNHSMDRANHIMDNLIPQLEDTLSGFRQTYAKCEAKFFGSISVIDVCIDIISALLQVSFAKPGLKLASIAVEVFRLIKKYVSGIKINTDKIKELLTFGKQALSSSNPIIQVSMQMDMPEVDPSILLQPGVIVSAIFLVLSVVFTKTLPSKTGVEAMLKRTGELGRSAKGIMDLNTVLNTSVTSMLEYFGVHTLGLR…	2700
NC_009025						ORFx protein	YP_006390080	ORFx (Pog)	Mass spectrometry [infected], inferred by computational methods	22247292, 19895695, 19761605	Internal ribosomal entry site (IRES), non-AUG start codon	22247292, 26554019											gcgattcacaacaagaaagcaatactcccaacgtacacaatacggaactcgcttcgtccactagtgaaaactcggttgagacccaagaaatcacaacctttcatgatgtggaaactccaaataggatcgatacccccatggctcaggatacttcatcggctaggaacatggatgatacgcacagtattattcagtttttacagcgccccgttctcattgacaacattgagatcattgctggaacaacggccgatgcaaacaaaccccttagccgatatgtgttag	285	6619-6903	AIHNKKAILPTYTIRNSLRPLVKTRLRPKKSQPFMMWKLQIGSIPPWLRILHRLGTWMIRTVLFSFYSAPFSLTTLRSLLEQRPMQTNPLADMC*	94	Internal	One nucleotide position (+1)
NC_002549	No	ssRNA-	Filoviridae	Ebolavirus	Zaire ebolavirus	sGP	NP_066247	Secreted glycoprotein (sGP)	Western blot [infected]	8622982			Transcriptional slippage	Possible anti-inflammatory role, evasion of host immune response by ”antigenic subversion”, viroporin (delta peptide segment)	16051836, 16977667, 23271969, 28539454	Mild (guinea pig model)	26138826		Secreted from infected cells as homodimer. Proteolytic cleavage at C-terminus to yield the mature form of the protein and the delta-peptide segment. The delta-peptide has a putative lytic sequence motif. Known crystal structure	9792851, 16977667, 10603327, 25609303	Filamentous	Animal (human)	aaaacctcactagaaaaattcgcagtgaagagttgtctttcacagttgtatcaaacggagccaaaaacatcagtggtcagagtccggcgcgaacttcttccgacccagggaccaacacaacaactgaagaccacaaaatcatggcttcagaaaattcctctgcaatggttcaagtgcacagtcaaggaagggaagctgcagtgtcgcatctaa	213	6921-7133	KTSLEKFAVKSCLSQLYQTEPKTSVVRVRRELLPTQGPTQQLKTTKSWLQKIPLQWFKCTVKEGKLQCRI*	70			atggattctcgtcctcagaaaatctggatggcgccgagtctcactgaatctgacatggattaccacaagatcttgacagcaggtctgtccgttcaacaggggattgttcggcaaagagtcatcccagtgtatcaagtaaacaatcttgaagaaatttgccaacttatcatacaggcctttgaagcaggtgttgattttcaagagagtgcggacagtttccttctcatgctttgtcttcatcatgcgtaccagggagattacaaacttttcttggaaagtggcgcagtcaagtatttggaagggcacgggttccgttttgaagtcaagaagcgtgatggagtgaagcgccttgaggaattgctgccagcagtatctagtggaaaaaacattaagagaaca…	14301	470-2689, NP 3129-4151, VP35 4479-5459, VP40 6039-6920, sGP 7136-8068, GP1,2 8509-9375, VP30 10345-11100, VP24 11581-18219, RdRp		MDSRPQKIWMAPSLTESDMDYHKILTAGLSVQQGIVRQRVIPVYQVNNLEEICQLIIQAFEAGVDFQESADSFLLMLCLHHAYQGDYKLFLESGAVKYLEGHGFRFEVKKRDGVKRLEELLPAVSSGKNIKRTLAAMPEEETTEANAGQFLSFASLFLPKLVVGEKACLEKVQRQIQVHAEQGLIQYPTAWQSVGHMMVIFRLMRTNFLIKFLLIHQGMHMVAGHDANDAVISNSVAQARFSGLLIVKTVLDHILQKTERGVRLHPLARTAKVKNEVNSFKAALSSLAKHGEYAPFARLLNLSGVNNLEHGLFPQLSAIALGVATAHGSTLAGVNVGEQYQQLREAATEAEKQLQQYAESRELDHLGLDDQEKKILMNFHQKKNEISFQQTNAMVTLRK…	4760
NC_002549						virion spike glycoprotein precursor	NP_066246	Envelope glycoprotein (GP1,2 )	Western blot [infected]	8622982, 9614872	Transcriptional slippage	8622982, 26138826		Receptor binding (surface subunit GP1) and fusion with target cells (transmembrane subunit GP2)	9614872, 9405687				Known crystal structure.	9844633			aacctcactagaaaaattcgcagtgaagagttgtctttcacagttgtatcaaacggagccaaaaacatcagtggtcagagtccggcgcgaacttcttccgacccagggaccaacacaacaactgaagaccacaaaatcatggcttcagaaaattcctctgcaatggttcaagtgcacagtcaaggaagggaagctgcagtgtcgcatctaaca	213	6923-7135	NLTRKIRSEELSFTVVSNGAKNISGQSPARTSSDPGTNTTTEDHKIMASENSSAMVQVHSQGREAAVSHLT	71	Terminal	Two nucleotide positions (+2)
NC_004102	No	ssRNA+	Flaviviridae	Hepacivirus	Hepatitis C virus	polyprotein	NP_671491	Polyprotein	Western blot [transfected]	7679746, 1709694			Suspected ribosomal frameshifting	The polyprotein gene-region overlapping F encodes the core protein. It is a nucleocapsid protein with multiple functional activities.	2117749, 8176367, 11520607				The core protein has a high level of structural disorder.	25424537	Icosahedral	Animal (human)	accaaacgtaacaccaaccgtcgcccacaggacgtcaagttcccgggtggcggtcagatcgttggtggagtttacttgttgccgcgcaggggccctagattgggtgtgcgcgcgacgaggaagacttccgagcggtcgcaacctcgaggtagacgtcagcctatccccaaggcacgtcggcccgagggcaggacctgggctcagcccgggtacccttggcccctctatggcaatgagggttgcgggtgggcgggatggctcctgtctccccgtggctctcggcctagctggggccccacagacccccggcgtaggtcgcgcaatttgggtaaggtcatcgatacccttacgtgcggcttcgccgacctcatggggtacataccgctcgtcggcgcccct…	459	372-830	TKRNTNRRPQDVKFPGGGQIVGGVYLLPRRGPRLGVRATRKTSERSQPRGRRQPIPKARRPEGRTWAQPGYPWPLYGNEGCGWAGWLLSPRGSRPSWGPTDPRRRSRNLGKVIDTLTCGFADLMGYIPLVGAPLGGAARALAHGVRVLEDGVN	153			atgagcacgaatcctaaacctcaaagaaaatatgcaacagggaaccttcctggttgctctttctctatcttccttctggccctgctctcttgcctgactgtgcccgcttcagcctaccaagtgcgcaattcctcggggctttaccatgtcaccaatgattgccctaactcgagtattgtgtacgaggcggccgatgccatcctgcacactccggggtgtgtcccttgcgttcgcgagggtaacgcctcgaggtgttgggtggcggtgacccccacggtggccaccagggacggcaaactccccacaacgcagcttcgacgtcatatcgatctgcttgtcgggagcgccaccctctgctcggccctctacgtgggggacctgtgcgggtctgtctttctt…	8577	342-371, polyprotein 831-9377, polyprotein		MSTNPKPQRKYATGNLPGCSFSIFLLALLSCLTVPASAYQVRNSSGLYHVTNDCPNSSIVYEAADAILHTPGCVPCVREGNASRCWVAVTPTVATRDGKLPTTQLRRHIDLLVGSATLCSALYVGDLCGSVFLVGQLFTFSPRRHWTTQDCNCSIYPGHITGHRMAWDMMMNWSPTAALVVAQLLRIPQAIMDMIAGAHWGVLAGIAYFSMVGNWAKVLVVLLLFAGVDAETHVTGGSAGRTTAGLVGLLTPGAKQNIQLINTNGSWHINSTALNCNESLNTGWLAGLFYQHKFNSSGCPERLASCRRLTDFAQGWGPISYANGSGLDERPYCWHYPPRPCGIVPAKSVCGPVYCFTPSPVVVGTTDRSGAPTYSWGANDTDVFVLNNTRPPLGNWFGC…	2858
NC_004102						protein F	NP_803170	F (ARFP)	Western blot [infected], immunofluorescence [transfected], antibodies	11350035, 18243391, 26036563	Suspected ribosomal frameshifthing	12588970, 11884417, 15755749, 18243391, 20959129		Virulence factor, suppressor of interferon response	19548320, 17374758, 27404108,	Mild	17299041		Associated with the endoplamic reticulum.	12502871			ccaaacgtaacaccaaccgtcgcccacaggacgtcaagttcccgggtggcggtcagatcgttggtggagtttacttgttgccgcgcaggggccctagattgggtgtgcgcgcgacgaggaagacttccgagcggtcgcaacctcgaggtagacgtcagcctatccccaaggcacgtcggcccgagggcaggacctgggctcagcccgggtacccttggcccctctatggcaatgagggttgcgggtgggcgggatggctcctgtctccccgtggctctcggcctagctggggccccacagacccccggcgtaggtcgcgcaatttgggtaaggtcatcgatacccttacgtgcggcttcgccgacctcatggggtacataccgctcgtcggcgcccctc…	456	373-828	PNVTPTVAHRTSSSRVAVRSLVEFTCCRAGALDWVCARRGRLPSGRNLEVDVSLSPRHVGPRAGPGLSPGTLGPSMAMRVAGGRDGSCLPVALGLAGAPQTPGVGRAIWVRSSIPLRAASPTSWGTYRSSAPLLEALPGPWRMASGFWKTA*	151	Internal	One nucleotide position (+1)
NC_004674	Yes (2 segments), segment A	ssDNA	Geminiviridae	Begomovirus	East African cassava mosaic virus	AV2 protein	NP_817107	AV2	Immunofluorescence [transfected]; western blot [infected] (from Tomato leaf curl virus)	18405995, 8874500	Subgenomic RNA (bicistronic) (also from Mungbean Yellow Mosaic Virus)	15918226, 11324760	2 strategies: expression from 2 subgenomic RNA and by alternative start codon on one of the 2 subgenomic RNAs	Suppressor of RNA silencing; movement protein (from Indian cassava mosaic virus and Cotton leaf curl Kochran virus)	18405995, 17049959, 22110597	Mild	18405995, 17412996	22110597 (from Cotton leaf curl Kochran virus)			Icosahedral	Plant	tatgtcgaagcgaccaggagatataataatctcaacacccgtatccaaggtgcggaggaggctgaacttcgacagcccatacacgaaccgtgttgttgcccccactgtccgcgtcaccagaagcaaaatatgggccaacaggcccatgtatcggaaacccaagatgtacagaatgtatcgaagcccagatgtccctaa	198	331-528	YVEATRRYNNLNTRIQGAEEAELRQPIHEPCCCPHCPRHQKQNMGQQAHVSETQDVQNVSKPRCP*	65			atgtgggatccattggtgaacgattttcccgaaaccgttcacggtttccgttctatgcttgctgttaaatacctgttacatttggaacaggaatacgatcgcggtactgtcggggctgagtatatacgggatctaataggggttctacggtgtaagaatcaggaggcagggaagtatgagaatcacacagagaatgcgttgttattgtatatggcatgtacacatgcctcgaatcctgtgtatgctacgctgaaaatacgcatctatttttatgatgcagtgacatatcaagtgctcaagtatttagatatgataggcgttatttccattaacactgtccttcaagctgttgatcatgttgtgtacgatgtattactaaacacactccaagttacggag…	2928	172-330, AV2 974-1099 (reverse complement), AV1 1108-1245 (reverse complement), AC3 1508-1561 (reverse complement), AC2 1656-2249 (reverse complement), AC1 2487-2642 (reverse complement), AC1	NC_004676: 358-1134, BV1; 1264-2187 (reverse complement), BC1	MWDPLVNDFPETVHGFRSMLAVKYLLHLEQEYDRGTVGAEYIRDLIGVLRCKNQEAGKYENHTENALLLYMACTHASNPVYATLKIRIYFYDAVTYQVLKYLDMIGVISINTVLQAVDHVVYDVLLNTLQVTEQHAIKFNLRVDLECGCSFYLHIDCINQVYADALNASSKSEALQIIKEKDPKSFFLQFHNISANADRIFQAPPQTYVSPFLSSSFTQVPEDIEVWVSENICSPAARPWRPISIVLEGDSRTGKTMWARSLGPHNYLCGHLDLSPKVYSNDAWYNVIDDVDPHYLKHFKEFMGAQRDWQSNTKYGKPIQIKGGIPTIFLCNPGPTSSYKEFLDEEKNQSLKAWALKMPRAGRFQINAKNYFITYPRCSLTKEEALSQLQALSYPTIIK…	974
NC_004674						AV1 protein	NP_817108	Capsid protein (AV1)	Western blot [infected]	17412996	Subgenomic RNA (mono- and bicistronic) (also from Mungbean Yellow Mosaic Virus), leaky scanning in bicistronic sgRNA	15918226, 11324760		Capsid protein	14972538	Severe	17412996, 14972538, 16453850		Nuclear localization, nuclear export, and cell-wall localization signals.	11485405			atgtcgaagcgaccaggagatataataatctcaacacccgtatccaaggtgcggaggaggctgaacttcgacagcccatacacgaaccgtgttgttgcccccactgtccgcgtcaccagaagcaaaatatgggccaacaggcccatgtatcggaaacccaagatgtacagaatgtatcgaagcccagatgtccctaag	198	332-529	MSKRPGDIIISTPVSKVRRRLNFDSPYTNRVVAPTVRVTRSKIWANRPMYRKPKMYRMYRSPDVPK	66	Terminal	One nucleotide position (+1)
NC_004674	Yes (2 segments), segment A	ssDNA	Geminiviridae	Begomovirus	East African cassava mosaic virus	AC2 protein	NP_817111	Transcriptional activator (TrAP, AC2)	Fluorescence imaging [transfected]	10570213	Subgenomic RNA (bicistronic) (from Mungbean Yellow Mosaic Virus, Tomato Golden Mosaic Virus and Tomato leaf curl virus)	15956560, 19012941, 8438578	Alternative start codon	Transcriptional activator, suppressor of RNA silencing	10570213, 11324760, 15308741	Moderate (from Tomato leaf curl virus)	11952122		Nuclear localization, zinc finger domain (from Tomato yellow leaf curl virus-China).	11551077, 12477872, 12768021	Icosahedral	Plant	catggattctcgcacaggggaactcatcactgcgcctcaagcaaggaatggcgtttttacctgggacataacaaatcccctctatttcgaaatcaccgaccacgacaagaggccagggaacatgaaccacgacatcatcacactccagatacggttcaaccacaaccttcggaaggcattggggattcacaagtgttttctcaacttcaaggtctggacgaccttacggcctcagactggtcgtttcttaagagtatttag	261	1247-1507 (reverse complement)	HGFSHRGTHHCASSKEWRFYLGHNKSPLFRNHRPRQEAREHEPRHHHTPDTVQPQPSEGIGDSQVFSQLQGLDDLTASDWSFLKSI*	86			atgtgggatccattggtgaacgattttcccgaaaccgttcacggtttccgttctatgcttgctgttaaatacctgttacatttggaacaggaatacgatcgcggtactgtcggggctgagtatatacgggatctaataggggttctacggtgtaagaatcaggaggcagggaagtatgagaatcacacagagaatgcgttgttattgtatatggcatgtacacatgcctcgaatcctgtgtatgctacgctgaaaatacgcatctatttttatgatgcagtgacatatcaagtgctcaagtatttagatatgataggcgttatttccattaacactgtccttcaagctgttgatcatgttgtgtacgatgtattactaaacacactccaagttacggag…	2928	172-330, AV2 974-1099 (reverse complement), AV1 1108-1245 (reverse complement), AC3 1508-1561 (reverse complement), AC2 1656-2249 (reverse complement), AC1 2487-2642 (reverse complement), AC1	NC_004676: 358-1134, BV1; 1264-2187 (reverse complement), BC1	MWDPLVNDFPETVHGFRSMLAVKYLLHLEQEYDRGTVGAEYIRDLIGVLRCKNQEAGKYENHTENALLLYMACTHASNPVYATLKIRIYFYDAVTYQVLKYLDMIGVISINTVLQAVDHVVYDVLLNTLQVTEQHAIKFNLRVDLECGCSFYLHIDCINQVYADALNASSKSEALQIIKEKDPKSFFLQFHNISANADRIFQAPPQTYVSPFLSSSFTQVPEDIEVWVSENICSPAARPWRPISIVLEGDSRTGKTMWARSLGPHNYLCGHLDLSPKVYSNDAWYNVIDDVDPHYLKHFKEFMGAQRDWQSNTKYGKPIQIKGGIPTIFLCNPGPTSSYKEFLDEEKNQSLKAWALKMPRAGRFQINAKNYFITYPRCSLTKEEALSQLQALSYPTIIK…	974
NC_004674						AC3 protein	NP_817110	Replication enhancer (Ren, AC3)	Knockout mutant phenotype[infected]; western blot [in vitro] (from Tomato leaf curl virus)	20546567, 2045787	Subgenomic RNA (bicistronic) (from Mungbean Yellow Mosaic Virus and Tomato leaf curl virus), suspected leaky scanning OR subgenomic RNA (mono- and bicistronic) (from Tomato Golden Mosaic Virus) , suspected leaky scanning in bicistronic sgRNA	15956560, 19012941, 8438578		Replicase co-factor, moderate virulence factor; inducer of host gene silencing (from Tomato leaf curl virus)	2033385, 2045787, 21496351	Moderate	2033385, 2045787						atggattctcgcacaggggaactcatcactgcgcctcaagcaaggaatggcgtttttacctgggacataacaaatcccctctatttcgaaatcaccgaccacgacaagaggccagggaacatgaaccacgacatcatcacactccagatacggttcaaccacaaccttcggaaggcattggggattcacaagtgttttctcaacttcaaggtctggacgaccttacggcctcagactggtcgtttcttaagagtatttaga	261	1246-1506 (reverse complement)	MDSRTGELITAPQARNGVFTWDITNPLYFEITDHDKRPGNMNHDIITLQIRFNHNLRKALGIHKCFLNFKVWTTLRPQTGRFLRVFR	87	Terminal	One nucleotide position (+1)
NC_004674	Yes (2 segments), segment A	ssDNA	Geminiviridae	Begomovirus	East African cassava mosaic virus	AC1 protein	NP_817112	Replication associated protein (Rep, AC1)	Knockout mutant phenotype [transfected]; western blot [infected] (from Tomato golden mosaic virus)	7595345, 11607065	Subgenomic RNA (bicistronic) (from Tomato golden mosaic virus)	8046385	Alternative start codon	Replicase co-factor (from Tomato golden mosaic virus)	11607065	Severe	2033385				Icosahedral	Plant	gatggggtgcctcatctccatgttctcatccaattcgaaggcaagttccaatgtaccaacccgagattcttcgatctcatttccccatcccgatcaacacatttccatccgaacattcagggagctaaatcatcgtccgatgtcaaagcttacattgaaaagggaggggaatttcttgacgctggacttttccaagtcgatgccagaagtgcaaggggggagggccaacatttagct	237	2250-2486 (reverse complement)	DGVPHLHVLIQFEGKFQCTNPRFFDLISPSRSTHFHPNIQGAKSSSDVKAYIEKGGEFLDAGLFQVDARSARGEGQHLA	79			atgtgggatccattggtgaacgattttcccgaaaccgttcacggtttccgttctatgcttgctgttaaatacctgttacatttggaacaggaatacgatcgcggtactgtcggggctgagtatatacgggatctaataggggttctacggtgtaagaatcaggaggcagggaagtatgagaatcacacagagaatgcgttgttattgtatatggcatgtacacatgcctcgaatcctgtgtatgctacgctgaaaatacgcatctatttttatgatgcagtgacatatcaagtgctcaagtatttagatatgataggcgttatttccattaacactgtccttcaagctgttgatcatgttgtgtacgatgtattactaaacacactccaagttacggag…	2928	172-330, AV2 974-1099 (reverse complement), AV1 1108-1245 (reverse complement), AC3 1508-1561 (reverse complement), AC2 1656-2249 (reverse complement), AC1 2487-2642 (reverse complement), AC1	NC_004676: 358-1134, BV1; 1264-2187 (reverse complement), BC1	MWDPLVNDFPETVHGFRSMLAVKYLLHLEQEYDRGTVGAEYIRDLIGVLRCKNQEAGKYENHTENALLLYMACTHASNPVYATLKIRIYFYDAVTYQVLKYLDMIGVISINTVLQAVDHVVYDVLLNTLQVTEQHAIKFNLRVDLECGCSFYLHIDCINQVYADALNASSKSEALQIIKEKDPKSFFLQFHNISANADRIFQAPPQTYVSPFLSSSFTQVPEDIEVWVSENICSPAARPWRPISIVLEGDSRTGKTMWARSLGPHNYLCGHLDLSPKVYSNDAWYNVIDDVDPHYLKHFKEFMGAQRDWQSNTKYGKPIQIKGGIPTIFLCNPGPTSSYKEFLDEEKNQSLKAWALKMPRAGRFQINAKNYFITYPRCSLTKEEALSQLQALSYPTIIK…	974
NC_004674						AC4 protein	NP_817113	AC4	Fluorescence imaging [transfected]	17427808	Subgenomic RNA (bicistronic), suspected leaky scanning (from Tomato golden mosaic virus)	8046385		Suppressor of RNA silencing	17427808, 16006510	Mild/none	2033385, 17412996						atggggtgcctcatctccatgttctcatccaattcgaaggcaagttccaatgtaccaacccgagattcttcgatctcatttccccatcccgatcaacacatttccatccgaacattcagggagctaaatcatcgtccgatgtcaaagcttacattgaaaagggaggggaatttcttgacgctggacttttccaagtcgatgccagaagtgcaaggggggagggccaacatttag	234	2252-2485 (reverse complement)	MGCLISMFSSNSKASSNVPTRDSSISFPHPDQHISIRTFRELNHRPMSKLTLKREGNFLTLDFSKSMPEVQGGRANI*	77	Internal	One nucleotide position (+1)
NC_001412	No	ssDNA	Geminiviridae	Curtovirus	Beet curly top virus	movement protein	NP_899663	Movement protein (V3)	Knockout mutant phenotype [infected]	8460493, 7692668	Subgenomic RNA (bicistronic) (also from Spinach curly top virus)	7692668, 22727833	2 strategies: expression from 2 subgenomic RNA and by alternative start codon on one of the 2 subgenomic RNAs	Movement protein	8460493, 7692668	Severe	8460493, 7692668				Icosahedral	Plant	tatgggacctttcagagtggatcaatttccagacaattatccagcctttctagcagtatcgaccagttgtttcttaaggtacaacaggtggtgtatactaggtatccatcaagagatagggtctctgaccctagaagaaggcgaggtctttcgtcaattccagaaggaagtgaagaagctactgaggtgtaa	192	476-667	YGTFQSGSISRQLSSLSSSIDQLFLKVQQVVYTRYPSRDRVSDPRRRRGLSSIPEGSEEATEV*	63			atgatggtctgtctaccagactggttatttttgctatttatcttcagtattctactgcaatcaggtacgaactttgttaattttcataggaagtgttcgttgacgacttcgaggaaataccaatggaggagacctgtgacaaaaaacaggactctgaagttaaagatgtatgatgatatgttgggtgctggtggtataggatctaccattagtaataatggtatgattactatgttgaataattatgtccagggtattggtgatagtcagagagcgaagaacgttactgtgacgaagcatttgaagtttgatatggctcttatggggagttctcagttctgggagactcctaattatatgacccaatatcattggattatcatagacaaggatgttggg…	1599	401-475, movement protein 669-695, V2 protein 787-1461, coat protein 1486-1602 (reverse complement), rep-enhancer protein (C3) 1898-1915 (reverse complement), pathogenicity determinant protein (C2) 2127-2576 (reverse complement), rep-associate protein (C1) 2838-2994 (reverse complement), rep-associate protein (C1) 1-80 (reverse complement), rep-associate protein (C1) NOTE: The CDS features of the…		MMVCLPDWLFLLFIFSILLQSGTNFVNFHRKCSLTTSRKYQWRRPVTKNRTLKLKMYDDMLGAGGIGSTISNNGMITMLNNYVQGIGDSQRAKNVTVTKHLKFDMALMGSSQFWETPNYMTQYHWIIIDKDVGSVFPTKLSSIFDIPDNGQAMPSTYRIRRDMNERFIGKKKWRTHWMSTGTGYGGKETYKAPSMPNYKKPMNINVRNLNMRTIWKDTGGGKYEDVKENALLYVVVNDNTDNTNMYATLFGNCRCYFY*LGLICINNVIRGLNHVLYEEFTFVSSVIQNQSVAMNLY*CHFTIHATSLDQALQILKEEQPKDYFLQHHNLLNNAQKIFQRPPDPWTPLFPLSSFTNVPEEMQEWADAYFGVDAAARPLRYNSIIVEGDSRTGKTMWARS…	531
NC_001412						hypothetical protein	NP_040558	V2	Knockout mutant phenotype [infected]	8460493, 1413511	Subgenomic RNA (mono- and bicistronic) (also from Spinach curly top virus), suspected leaky scanning	7692668, 22727833		Replicase co-factor	8460493, 1413511	Moderate	8460493, 1413511						atgggacctttcagagtggatcaatttccagacaattatccagcctttctagcagtatcgaccagttgtttcttaaggtacaacaggtggtgtatactaggtatccatcaagagatagggtctctgaccctagaagaaggcgaggtctttcgtcaattccagaaggaagtgaagaagctactgaggtgtaag	192	477-668	MGPFRVDQFPDNYPAFLAVSTSCFLRYNRWCILGIHQEIGSLTLEEGEVFRQFQKEVKKLLRCK	64	Terminal	One nucleotide position (+1)
NC_001412	No	ssDNA	Geminiviridae	Curtovirus	Beet curly top virus	replication-associated protein	NP_040557	C1 protein	Well characterized by sequence analysis	23886668, 21084480	Subgenomic RNA (also from Spinach curly top virus)	7692668, 18943911	Subgenomic RNAs	Replicase co-factor	21084480						Icosahedral	Plant	tatggaaaaccacgtgtcattaaaggtggtatcccctgcattatattatgcaatccaggacctgagagctcataccaacaatttcttgaaaaaccagaaaatgaagcccttaagtcctggacattacataattcaaccttctgcaaactccaaggtccgctctttaataaccaagcagcagcatcctcgcaaggtgactctaccctgtaa	210	1917- 2126 (reverse complement)	YGKPRVIKGGIPCIILCNPGPESSYQQFLEKPENEALKSWTLHNSTFCKLQGPLFNNQAAASSQGDSTL*	69			atgatggtctgtctaccagactggttatttttgctatttatcttcagtattctactgcaatcaggtacgaactttgttaattttcataggaagtgttcgttgacgacttcgaggaaataccaatggaggagacctgtgacaaaaaacaggactctgaagttaaagatgtatgatgatatgttgggtgctggtggtataggatctaccattagtaataatggtatgattactatgttgaataattatgtccagggtattggtgatagtcagagagcgaagaacgttactgtgacgaagcatttgaagtttgatatggctcttatggggagttctcagttctgggagactcctaattatatgacccaatatcattggattatcatagacaaggatgttggg…	1599	401-475, movement protein 669-695, V2 protein 787-1461, coat protein 1486-1602 (reverse complement), rep-enhancer protein (C3) 1898-1915 (reverse complement), pathogenicity determinant protein (C2) 2127-2576 (reverse complement), rep-associate protein (C1) 2838-2994 (reverse complement), rep-associate protein (C1) 1-80 (reverse complement), rep-associate protein (C1) NOTE: The CDS features of the…		MMVCLPDWLFLLFIFSILLQSGTNFVNFHRKCSLTTSRKYQWRRPVTKNRTLKLKMYDDMLGAGGIGSTISNNGMITMLNNYVQGIGDSQRAKNVTVTKHLKFDMALMGSSQFWETPNYMTQYHWIIIDKDVGSVFPTKLSSIFDIPDNGQAMPSTYRIRRDMNERFIGKKKWRTHWMSTGTGYGGKETYKAPSMPNYKKPMNINVRNLNMRTIWKDTGGGKYEDVKENALLYVVVNDNTDNTNMYATLFGNCRCYFY*LGLICINNVIRGLNHVLYEEFTFVSSVIQNQSVAMNLY*CHFTIHATSLDQALQILKEEQPKDYFLQHHNLLNNAQKIFQRPPDPWTPLFPLSSFTNVPEEMQEWADAYFGVDAAARPLRYNSIIVEGDSRTGKTMWARS…	531
NC_001412						pathogenicity determinant protein	NP_040561	C2 protein	Knockout mutant phenotype [infected]	1413511, 7856079	Subgenomic RNA (also from Spinach curly top virus)	7692668, 18943911		Suppressor of RNA silencing, replication regulatory protein	15919897, 22404507								atggaaaaccacgtgtcattaaaggtggtatcccctgcattatattatgcaatccaggacctgagagctcataccaacaatttcttgaaaaaccagaaaatgaagcccttaagtcctggacattacataattcaaccttctgcaaactccaaggtccgctctttaataaccaagcagcagcatcctcgcaaggtgactctaccctgtaac	210	1916-2125 (reverse complement)	MENHVSLKVVSPALYYAIQDLRAHTNNFLKNQKMKPLSPGHYIIQPSANSKVRSLITKQQHPRKVTLPCN	70	Terminal	One nucleotide position (+1)
NC_005224	Yes (3 segments), segment S	ssRNA-	Hantaviridae	Orthohantavirus	Puumala virus	nucleocapsid protein	NP_941984	Nucleocapsid protein	Immunofluorescence [infected], western Blot [infected]	7595404, 17705180, 1353107			Alternative start codon	Nucleocapsid protein	16972031, 8607269				The nucleocapsid protein-region overlapping NSs is the major antigenic determinant, as it contains six of the seven B-cell epipotes.	8607269	Pleomorphic	Animal (human)	catgaacagcaacttattgttgccagacaaaaacttaaggatgcagagagagcagtggaagtggacccagatgacgttaataaaaacacactgcaagccaggcaacaaacagtgtcagcactggaggacaaactcgcagactacaagagaaggatggcagatgctgtgtccaggaaaaaaatggatactaaacctactgacccgactgggattgaacctgatgaccacctcaaggagagatcaagccttaggtatggaaatgtccttgatgtaaat	276	82-357	HEQQLIVARQKLKDAERAVEVDPDDVNKNTLQARQQTVSALEDKLADYKRRMADAVSRKKMDTKPTDPTGIEPDDHLKERSSLRYGNVLDVN	92			atgagtgacttgacagatatccaagaggatataacccgcgcaattgacattgaagaaccaagtggccaaacagcagattggtatacaattggagtgtatgtgatagggttcacacttcctatcatccttaaagctttatacatgctctcaacgcgtgggagacagactgtaaaggaaaataaggggacacgtataaggtttaaggatgatacatcatttgaagacatcaatggcataaggagaccaaagcatttatatgtttctatgcctactgcccagtcaactatgaaagcagaagaactcacacctggcagatttcgcacaatagtatgtggtctttttcccactcagatccaggttcgtaacatcatgagtccagttatgggggtcattggtttt…	10944	43-81, nucleocapsid protein 358-1344, nucleocapsid protein	NC_005223: 41-3487, glycol-polyprotein precursor NC_005225: 37-6507, RdRp	MSDLTDIQEDITRAIDIEEPSGQTADWYTIGVYVIGFTLPIILKALYMLSTRGRQTVKENKGTRIRFKDDTSFEDINGIRRPKHLYVSMPTAQSTMKAEELTPGRFRTIVCGLFPTQIQVRNIMSPVMGVIGFSFFVKDWSERIREFMEKECPFIKPEVKPGTPAQEIEMLKRNKIYFMQRQDVLDKNHVADIDKLIDYAASGDPTSPDNIDSPNAPWVFACAPDRCPPTCIYVAGMAELGAFFSILQDMRNTIMASKTVGTAEEKLKKKSSFYQSYLRRTQSMGIQLDQRIILLFMLEWGKEMVDHFHLGDDMDPELRGLAQALIDQKVKEISNQEPLKI*MGKSSPVCLYLILQGLLLFDTVNAKNLNELKMECPHTIGLGQGLVVGSVELPPVPIQ…	3645
NC_005224						nonstructural protein	YP_004928150	Non-structural protein NSs	Western blot [infected]	17705180	Leaky scanning (from Andes virus)	22156529		Suppressor of interferon response (also from Tula virus)	17705180, 18190677	Moderate (from Tula virus)	18190677		Perinuclear localization in infected cells (from Tula virus).	19956987			atgaacagcaacttattgttgccagacaaaaacttaaggatgcagagagagcagtggaagtggacccagatgacgttaataaaaacacactgcaagccaggcaacaaacagtgtcagcactggaggacaaactcgcagactacaagagaaggatggcagatgctgtgtccaggaaaaaaatggatactaaacctactgacccgactgggattgaacctgatgaccacctcaaggagagatcaagccttaggtatggaaatgtccttgatgtaa	273	83-355	MNSNLLLPDKNLRMQREQWKWTQMTLIKTHCKPGNKQCQHWRTNSQTTREGWQMLCPGKKWILNLLTRLGLNLMTTSRRDQALGMEMSLM*	90	Internal	One nucleotide position (+1)
NC_003977	No	dsDNA-RT	Hepadnaviridae	Orthohepadnavirus	Hepatitis B virus	polymerase	NP_647604	Polymerase (P)	Western blot [infected]	2463375			Subgenomic RNA	Replicase (the region of the polymerase gene overlapping X encodes a RNase domain)	20002567						Icosahedral	Animal (human)	ccatggctgctaggctgtgctgccaactggatcctgcgcgggacgtcctttgtttacgtcccgtcggcgctgaatcctgcggacgacccttctcggggtcgcttgggactctctcgtccccttctccgtctgccgttccgaccgaccacggggcgcacctctctttacgcggactccccgtctgtgccttctcatctgccggaccgtgtgcacttcgcttcacctctgcacgtcgcatggagaccaccgtga	252	1374-1625	PWLLGCAANWILRGTSFVYVPSALNPADDPSRGRLGLSRPLLRLPFRPTTGRTSLYADSPSVPSHLPDRVHFASPLHVAWRPP*	83			cctaacaaaacaaagagatggggttactctctaaattttatgggttatgtcattggatgttatgggtccttgccacaagaacacatcatacaaaaaatcaaagaatgttttagaaaacttcctattaacaggcctattgattggaaagtatgtcaacgaattgtgggtcttttgggttttgctgccccttttacacaatgtggttatcctgcgttgatgcctttgtatgcatgtattcaatctaagcaggctttcactttctcgccaacttacaaggcctttctgtgtaaacaatacctgaacctttaccccgttgcccggcaacggccaggtctgtgccaagtgtttgctgacgcaacccccactggctggggcttggtcatgggccatcagcgcatg…	1506	840-1373, polymerase 1628-1813, X protein 1843-1851, capsid protein 1924-2307, capsid protein 2456-2848, polymerase		PNKTKRWGYSLNFMGYVIGCYGSLPQEHIIQKIKECFRKLPINRPIDWKVCQRIVGLLGFAAPFTQCGYPALMPLYACIQSKQAFTFSPTYKAFLCKQYLNLYPVARQRPGLCQVFADATPTGWGLVMGHQRMRGTFSAPLPIHTAELLAACFARSRSGANIIGTDNSVVLSRKYTSFAHQILPKVLHKRTLGLSAMSTTDLEAYFKDCLFKDWEELGEEIRLKVFVLGGCRHKLVCAPAISCEFGATVELLSFLPSDFFPSVRDLLDTASALYREALESPEHCSPHHTALRQAILCWGELMTLATWVGVNLEDPASRDLVVSYVNTNMGLKFRQLLWFHISCLTFGRETVIEYLVSFGVWIRTPPAYRPPIPWTHKVGNFTGLYSSTVPVFNPHWKTP…	502
NC_003977						X protein	NP_647606	X protein	Immunofluorescence [transfected]	8077209, 3494252	Subgenomic RNA (monocistronic, specific for X protein)	3494193		Transcriptional activator	2788226								atggctgctaggctgtgctgccaactggatcctgcgcgggacgtcctttgtttacgtcccgtcggcgctgaatcctgcggacgacccttctcggggtcgcttgggactctctcgtccccttctccgtctgccgttccgaccgaccacggggcgcacctctctttacgcggactccccgtctgtgccttctcatctgccggaccgtgtgcacttcgcttcacctctgcacgtcgcatggagaccaccgtgaac	252	1376-1627	MAARLCCQLDPARDVLCLRPVGAESCGRPFSGSLGTLSSPSPSAVPTDHGAHLSLRGLPVCAFSSAGPCALRFTSARRMETTVN	84	Terminal	Two nucleotide positions (+2)
NC_003977	No	dsDNA-RT	Hepadnaviridae	Orthohepadnavirus	Hepatitis B virus	polymerase	NP_647604	Polymerase (P)	Western blot [infected]	2463375			Subgenomic RNA	Replicase (the region of the polymerase gene overlapping L encodes a spacer domain and a reverse-transcriptase domain)	20002567						Icosahedral	Animal (human)	catggggcagaatctttccaccagcaatcctctgggattctttcccgaccaccagttggatccagccttcagagcaaacaccgcaaatccagattgggacttcaatcccaacaaggacacctggccagacgccaacaaggtaggagctggagcattcgggctgggtttcaccccaccgcacggaggccttttggggtggagccctcaggctcagggcatactacaaactttgccagcaaatccgcctcctgcctccaccaatcgccagtcaggaaggcagcctaccccgctgtctccacctttgagaaacactcatcctcaggccatgcagtggaattccacaaccttccaccaaactctgcaagatcccagagtgagaggcctgtatttccctgctgg…	1173	2849-3182, 1-839	HGAESFHQQSSGILSRPPVGSSLQSKHRKSRLGLQSQQGHLARRQQGRSWSIRAGFHPTARRPFGVEPSGSGHTTNFASKSASCLHQSPVRKAAYPAVSTFEKHSSSGHAVEFHNLPPNSARSQSERPVFPCWWLQFRNSKPCSDYCLSLIVNLLEDWGPCAEHGEHHIRIPRTPSRVTGGVFLVDKNPHNTAESRLVVDFSQFSRGNYRVSWPKFAVPNLQSLTNLLSSNLSWLSLDVSAAFYHLPLHPAAMPHLLVGSSGLSRYVARLSSNSRILNNQHGTMPDLHDYCSRNLYVSLLLLYQTFGRKLHLYSHPIILGFRKIPMGVGLSPFLLAQFTSAICSVVRRAFPHCLAFSYMDDVVLGAKSVQHLESLFTAVTNFLLSLGIHLN	391			cctaacaaaacaaagagatggggttactctctaaattttatgggttatgtcattggatgttatgggtccttgccacaagaacacatcatacaaaaaatcaaagaatgttttagaaaacttcctattaacaggcctattgattggaaagtatgtcaacgaattgtgggtcttttgggttttgctgccccttttacacaatgtggttatcctgcgttgatgcctttgtatgcatgtattcaatctaagcaggctttcactttctcgccaacttacaaggcctttctgtgtaaacaatacctgaacctttaccccgttgcccggcaacggccaggtctgtgccaagtgtttgctgacgcaacccccactggctggggcttggtcatgggccatcagcgcatg…	1506	840-1373, polymerase 1628-1813, X protein 1843-1851, capsid protein 1924-2307, capsid protein 2456-2848, polymerase		PNKTKRWGYSLNFMGYVIGCYGSLPQEHIIQKIKECFRKLPINRPIDWKVCQRIVGLLGFAAPFTQCGYPALMPLYACIQSKQAFTFSPTYKAFLCKQYLNLYPVARQRPGLCQVFADATPTGWGLVMGHQRMRGTFSAPLPIHTAELLAACFARSRSGANIIGTDNSVVLSRKYTSFAHQILPKVLHKRTLGLSAMSTTDLEAYFKDCLFKDWEELGEEIRLKVFVLGGCRHKLVCAPAISCEFGATVELLSFLPSDFFPSVRDLLDTASALYREALESPEHCSPHHTALRQAILCWGELMTLATWVGVNLEDPASRDLVVSYVNTNMGLKFRQLLWFHISCLTFGRETVIEYLVSFGVWIRTPPAYRPPIPWTHKVGNFTGLYSSTVPVFNPHWKTP…	502
NC_003977						large envelope protein	YP_355333	Large envelope protein (L)	Immunoprecipitation [infected]	6310147	Subgenomic RNA (monocistronic, specific for large envelope protein)	6310147, 2831404		Capsid protein	20002567								atggggcagaatctttccaccagcaatcctctgggattctttcccgaccaccagttggatccagccttcagagcaaacaccgcaaatccagattgggacttcaatcccaacaaggacacctggccagacgccaacaaggtaggagctggagcattcgggctgggtttcaccccaccgcacggaggccttttggggtggagccctcaggctcagggcatactacaaactttgccagcaaatccgcctcctgcctccaccaatcgccagtcaggaaggcagcctaccccgctgtctccacctttgagaaacactcatcctcaggccatgcagtggaattccacaaccttccaccaaactctgcaagatcccagagtgagaggcctgtatttccctgctggt…	1170	2850-3182, 1-837	MGQNLSTSNPLGFFPDHQLDPAFRANTANPDWDFNPNKDTWPDANKVGAGAFGLGFTPPHGGLLGWSPQAQGILQTLPANPPPASTNRQSGRQPTPLSPPLRNTHPQAMQWNSTTFHQTLQDPRVRGLYFPAGGSSSGTVNPVLTTASPLSSIFSRIGDPALNMENITSGFLGPLLVLQAGFFLLTRILTIPQSLDSWWTSLNFLGGTTVCLGQNSQSPTSNHSPTSCPPTCPGYRWMCLRRFIIFLFILLLCLIFLLVLLDYQGMLPVCPLIPGSSTTSTGPCRTCMTTAQGTSMYPSCCCTKPSDGNCTCIPIPSSWAFGKFLWEWASARFSWLSLLVPFVQWFVGLSPTVWLSVIWMMWYWGPSLYSILSPFLPLLPIFFCLWVYI*	389	Internal	One nucleotide position (+1)
NC_001434	No	ssRNA+	Hepeviridae	Orthohepevirus	Hepatitis E virus	hypothetical protein	YP_003864075	Phosphoprotein (ORF3)	Immunofluorescence [transfected], western blot [transfected]	8523527, 28096411	Subgenomic RNA (bicistronic)	16731930	Alternative start codon	Virulence factor (virion release)	19339479, 21068219, 28096411	Severe	19339479	11934888	Ion channel activity for release of infectious virus particles. Associated to endoplamic reticulum-derived membranes.	28096411	Icosahedral	Animal (human)	ccatgcgccctcggcctattttgctgttgctcctcatgtttctgcctatgctgcccgcgccaccgcccggtcagccgtctggccgccgccgtgggcggcgcagcggcggttccggcggtggtttctggggtgaccgggctgattctcagcccttcgcaatcccctatattcatccaaccaaccccttcgcccccgatgtcaccgctgcggccggggctggacctcgtgttcgccaacccgcccgaccactcggctccgcttggcgtgaccaggcccagcgccccgccgctgcctcacgtcgtagacctaccacagctggggccgcgccgctaa	333	5121-5453	PCALGLFCCCSSCFCLCCPRHRPVSRLAAAVGGAAAVPAVVSGVTGLILSPSQSPIFIQPTPSPPMSPLRPGLDLVFANPPDHSAPLGVTRPSAPPLPHVVDLPQLGPRR*	110			atggaggcccatcagtttattaaggctcctggcatcactactgctattgagcaggctgctctagcagcggccaactctgcccttgcgaatgctgtggtagttaggccttttctctctcaccagcagattgagatccttattaacctaatgcaacctcgccagcttgttttccgccccgaggttttctggaaccatcccatccagcgtgttatccataatgagctggagctttactgtcgcgcccgttccggccgctgccttgaaattggtgcccacccccgctcaataaatgataaccctaatgtggtccaccgctgcttcctccgccctgccgggcgtgatgttcagcgttggtatactgcccctacccgcgggccggctgctaattgccggcgttcc…	6744	4-5085, polyprotein 5109-5120, phoshoprotein (ORF3) 5456-7105, capsid protein (ORF2)		MEAHQFIKAPGITTAIEQAALAAANSALANAVVVRPFLSHQQIEILINLMQPRQLVFRPEVFWNHPIQRVIHNELELYCRARSGRCLEIGAHPRSINDNPNVVHRCFLRPAGRDVQRWYTAPTRGPAANCRRSALRGLPAADRTYCFDGFSGCNFPAETGVALYSLHDMSPSDVAEAMFRHGMTRLYAALHLPPEVLLPPGTYRTASYLLIHDGRRVVVTYEGDTSAGYNHDVSNLRSWIRTTKVTGDHPLVIERVRAIGCHFVLLLTAAPEPSPTPYVPYPRSTEVYVRSIFGPGGTPSLFPTSCSTKSTFHAVPAHIWDRLMLFGATLDDQAFCCSRLMTYLRGISYKVTVGTLVANEGWNASEVALTAVITAAYLTICHQRYLRTQAISKGMRRLE…	2246
NC_001434						capsid protein	NP_056788	Capsid protein (ORF2)	Immunofluorescence[transfected]	8523527	Subgenomic RNA (bicistronic), leaky scanning	16731930		Capsid protein	9220158, 10933710								atgcgccctcggcctattttgctgttgctcctcatgtttctgcctatgctgcccgcgccaccgcccggtcagccgtctggccgccgccgtgggcggcgcagcggcggttccggcggtggtttctggggtgaccgggctgattctcagcccttcgcaatcccctatattcatccaaccaaccccttcgcccccgatgtcaccgctgcggccggggctggacctcgtgttcgccaacccgcccgaccactcggctccgcttggcgtgaccaggcccagcgccccgccgctgcctcacgtcgtagacctaccacagctggggccgcgccgctaacc	333	5123-5455	MRPRPILLLLLMFLPMLPAPPPGQPSGRRRGRRSGGSGGGFWGDRADSQPFAIPYIHPTNPFAPDVTAAAGAGPRVRQPARPLGSAWRDQAQRPAAASRRRPTTAGAAPLT	111	Terminal	Two nucleotide positions (+2)
NC_003629	No	ssRNA+	Luteoviridae	Enamovirus	Pea enation mosaic virus-1	hypothetical 34K protein	NP_619735	P0	SDS-PAGE [in vitro translation], western blot [transfected]	18639830, 22361475			Suspected alternative start codon	Suppressor of RNA silencing	22361475	Moderate	22361475		F-box domain for suppression activity.	22361475	Icosahedral	Plant	gatggcctcctttctgaagcccgtgaactctcagggcctctggctctcattacttctagctattacttacttgtttctattgccctctgctgggcaatccctggatccttctggtataggcctggctgctggttgcagccagtctcagggcggaatctcatcttttgcggccctaccgaggccttgcaacgattccgtctgtacgctgccagacttgggttggtcctgtcagagaactgcccaagacacggccaatcagcagcaatcacccttcaatcatactgggcacttcctaacaacatctggatggacatggcccaattggacttgctcaccttctcaatgccaattgctaatacatttgcctacttggcagattgtgaagcaagatttcctcct…	831	265-1095	DGLLSEARELSGPLALITSSYYLLVSIALCWAIPGSFWYRPGCWLQPVSGRNLIFCGPTEALQRFRLYAARLGLVLSENCPRHGQSAAITLQSYWALPNNIWMDMAQLDLLTFSMPIANTFAYLADCEARFPPIVEGVGSAYYVPTLLGLTHQDPRLYLALRRRNLDLSGEPHRVRPGVLESMALLCSSVRSTSRSRQIPPLYGSVLHHVLGLAERDCILFDTDSNYSSYTHRVLEQDRNRADQSLFSIDLEYVHDLELIALGYSDEDDEDLDNFF*	276			atgcacggaattgagcagcctcaactaccgctagattacgttcaccgttgcgcatcaacctccttcttgctcgcatcactagtcttaacgaggagtggacgtccgaagagaacttcctctaagtctcttaagcataagcttaagatctctcgagccattcagaagaaacaaggcaagaagacccccgttgaggaaagaaccatccccggtgtccagatcaagaaactccgggaagaccccccaaaaggggttatactccgatgcaccgaccagtttggagaccatgtgggctatgcctcagctgttaagctcgagaaaggccagacgggtatcgtccttcccattcatgtttggactgacaccgtctacattaatggtccaaatggaaagttaaagatg…	3759	184-264, P0 1097-2032, RdRp 2551-3810, RdRp 3999-5480, coat/aphid transmission protein		MHGIEQPQLPLDYVHRCASTSFLLASLVLTRSGRPKRTSSKSLKHKLKISRAIQKKQGKKTPVEERTIPGVQIKKLREDPPKGVILRCTDQFGDHVGYASAVKLEKGQTGIVLPIHVWTDTVYINGPNGKLKMADFTALYEVTNHDSLIMTSAMAGWGSILGVRPRPLTTIDAVKLKNYSLFTERDGKWYVQAAKCIAPAEGMFRVVSDTRPGDSGLPLFDMKMNVVAVHRGTWPSERFPENRAFAILPVPDLTSSSSPKFTGCETYSEAETAYEMADNFSDGEEILIRTKGQSYRTFIGSNKVALLSIRKLEEELSRGPIGLWADDTEDDESAPRRSGSLRYQAARRQSAQTTAVIPPKDVREDLIKRTTEAYRSTALPAPMWAHNFDESHMRFEFWE…	1250
NC_003629						RNA-dependent RNA polymerase	NP_620026	RNA-dependent RNA polymerase	SDS-PAGE [in vitro translation]	18639830	Suspected leaky scanning	1875194											atggcctcctttctgaagcccgtgaactctcagggcctctggctctcattacttctagctattacttacttgtttctattgccctctgctgggcaatccctggatccttctggtataggcctggctgctggttgcagccagtctcagggcggaatctcatcttttgcggccctaccgaggccttgcaacgattccgtctgtacgctgccagacttgggttggtcctgtcagagaactgcccaagacacggccaatcagcagcaatcacccttcaatcatactgggcacttcctaacaacatctggatggacatggcccaattggacttgctcaccttctcaatgccaattgctaatacatttgcctacttggcagattgtgaagcaagatttcctccta…	831	266-1096	MASFLKPVNSQGLWLSLLLAITYLFLLPSAGQSLDPSGIGLAAGCSQSQGGISSFAALPRPCNDSVCTLPDLGWSCQRTAQDTANQQQSPFNHTGHFLTTSGWTWPNWTCSPSQCQLLIHLPTWQIVKQDFLLLLKEWDLLTMCQRCSDLLTKTPGFILRFAGETLILVANLIEFVLVSWSLWLCSVLVYVAQAVPGKFLLYMAAFCTTFWAWPRETASSLIRIVTTPLTLIGFLNKTGIGLISHCLALTWNMFMTWSLLPWVTLMKMMKILITSSR	277	Terminal	One nucleotide position (+1)
NC_001747	No	ssRNA+	Luteoviridae	Polerovirus	Potato leafroll virus	P0 protein	NP_056746	P0	SDS-PAGE [in vitro translation], knockout mutant phenotype [infected]	2732710, 11369900			Suspected alternative start codon	Suppressor of RNA silencing, virulence factor	11369900, 24450775, 9057321, 22361475						Icosahedral	Plant (potato)	catgaacagatttaccgcatatgccgctcttttcttcatgttctccctttgctcaactgcaaaagaggcaggatttctacatccggccttcaacttccgaggcacctccactatgagtgcctcgagtggggattactctgcggcacccaccccgctatacaaatcgtgggccttaccatcgtcattaaacttgacgacccaaccaccgccgccgcttacagatcggagctactacgagttagttcaagctcttacatccaaaatgcggctggattgtcaaacggttggggacatgacatggaggcatttgtcagaaatgctatttgcctcctggaactccgtgaaagaagtatccctcaaagcggcctccgtgaccttatgggcaattatcaacatttg…	612	307-918	HEQIYRICRSFLHVLPLLNCKRGRISTSGLQLPRHLHYECLEWGLLCGTHPAIQIVGLTIVIKLDDPTTAAAYRSELLRVSSSSYIQNAAGLSNGWGHDMEAFVRNAICLLELRERSIPQSGLRDLMGNYQHLVRSLLDACKVDHFVPLDFQHRSLMLNFARLYNQLDLQGRAKSFRALTGFPVYVPSEDYLEGSFLQKELQE*	203			atgattgtattgacccagtctggaaccttgctttttgaccaaagatttaaactctcaaagtttctcttcgttgtcattgcaacaggctttcctcttctcctgcagcaagcgagcttaatttacggctataatagggctgtggaaggatacaaagggttttcggtcccacagaaaccgccaaagtctgccgtaattgaactacaacatgaaaacggcagccatctcgggtacgcgaactgcattcgcttgtacagtggagagaacgccttggtgacagctgaacactgtctagaaggcgctttcgcaacgtcgttgaaaactggaaacaggattccgatgtcgactttctttcccattttcaaaagtgcccgtaatgatatctccatactagtaggtcca…	3897	175-306, ORF1 (P0) 920-1630, ORF 2b (RdRp) 1760-1771, ORF 2b (RdRp) 2230-3495, ORF 2b (RdRp) 3575-3691, ORF3a protein 3714-3716, ORF5 (coat) 4191-5846, ORF5 (coat)		MIVLTQSGTLLFDQRFKLSKFLFVVIATGFPLLLQQASLIYGYNRAVEGYKGFSVPQKPPKSAVIELQHENGSHLGYANCIRLYSGENALVTAEHCLEGAFATSLKTGNRIPMSTFFPIFKSARNDISILVGPPNWEGLLSVKGAHFITADKIGKGPASFYTLEKGEWMCHSATIDGAHHQFVSVLCNTGPGYSGTGFWSSKNLLGVLKGFPLEEECNYNVMSVIPSIPGITSPNYVFESTAVKGRVFSDEAVKELEREASEAVKKLARFKSLTDKNWADDNKPLLQAARWLQRAESATIPGAEARKRVIEKTVEAYRNCVTNAPLCSLKSKLDWAGFQQDIREAVQSLELDAGVGIPYIAYGLPAHRGWVEDHKLLPVLTQLTFDRLQKMSEASFEDM…	1296
NC_001747						RNA-dependent RNA polymerase	NP_056748	RNA-dependent RNA polymerase	Well characterized by sequence analysis	2557586, 1895057	Suspected leaky scanning	2732710		Replicase	2557586, 1895057								atgaacagatttaccgcatatgccgctcttttcttcatgttctccctttgctcaactgcaaaagaggcaggatttctacatccggccttcaacttccgaggcacctccactatgagtgcctcgagtggggattactctgcggcacccaccccgctatacaaatcgtgggccttaccatcgtcattaaacttgacgacccaaccaccgccgccgcttacagatcggagctactacgagttagttcaagctcttacatccaaaatgcggctggattgtcaaacggttggggacatgacatggaggcatttgtcagaaatgctatttgcctcctggaactccgtgaaagaagtatccctcaaagcggcctccgtgaccttatgggcaattatcaacatttgg…	612	308-919	MNRFTAYAALFFMFSLCSTAKEAGFLHPAFNFRGTSTMSASSGDYSAAPTPLYKSWALPSSLNLTTQPPPPLTDRSYYELVQALTSKMRLDCQTVGDMTWRHLSEMLFASWNSVKEVSLKAASVTLWAIINIWFGLYWTLARLITLFLWTFSIEALCLILLGCITSLIYKGALSLSEHLPVFLFMSPLKIIWRAAFSKRNYKNE	204	Terminal	One nucleotide position (+1)
NC_001747	No	ssRNA+	Luteoviridae	Polerovirus	Potato leafroll virus	P1 protein	NP_056747	P1	Western blot [transfected], SDS-PAGE [in vitro translation], western blot [infected]	10859393, 17412995, 9862960			Ribosomal frameshifting	Suspected replicase-cofactor	9862960						Icosahedral	Plant (potato)	aatgggcaagcggcaccgtccgccaaaacaaacggcaactccgacatccccgacgccgctacaagcgcaccaccaatggacaaaatggtcgaacagatcatcacagctatggtggggagaatcaatctctcggagatagaggagaagatagtgagcagggtgtctcagaaagccctgcagaagcccaaacaaaagaagcgcggaaggcgtggagggaagaacaagcaaaacagtttacctcctacttcaacgcaatctacaagtggggcgcccaagaaggaggctgccccccaggcttcaggaagtgcgggcacatcccgcgctactaccacccccgcaccagaggcgaaacccagtgggggcaaaaactctgccaagttcaccccgagctggcggata…	456	1772-2227	NGQAAPSAKTNGNSDIPDAATSAPPMDKMVEQIITAMVGRINLSEIEEKIVSRVSQKALQKPKQKKRGRRGGKNKQNSLPPTSTQSTSGAPKKEAAPQASGSAGTSRATTTPAPEAKPSGGKNSAKFTPSWRIKQQDSAGQKPDLKLNSKA*	151			atgattgtattgacccagtctggaaccttgctttttgaccaaagatttaaactctcaaagtttctcttcgttgtcattgcaacaggctttcctcttctcctgcagcaagcgagcttaatttacggctataatagggctgtggaaggatacaaagggttttcggtcccacagaaaccgccaaagtctgccgtaattgaactacaacatgaaaacggcagccatctcgggtacgcgaactgcattcgcttgtacagtggagagaacgccttggtgacagctgaacactgtctagaaggcgctttcgcaacgtcgttgaaaactggaaacaggattccgatgtcgactttctttcccattttcaaaagtgcccgtaatgatatctccatactagtaggtcca…	3897	175-306, ORF1 (P0) 920-1630, ORF 2b (RdRp) 1760-1771, ORF 2b (RdRp) 2230-3495, ORF 2b (RdRp) 3575-3691, ORF3a protein 3714-3716, ORF5 (coat) 4191-5846, ORF5 (coat)		MIVLTQSGTLLFDQRFKLSKFLFVVIATGFPLLLQQASLIYGYNRAVEGYKGFSVPQKPPKSAVIELQHENGSHLGYANCIRLYSGENALVTAEHCLEGAFATSLKTGNRIPMSTFFPIFKSARNDISILVGPPNWEGLLSVKGAHFITADKIGKGPASFYTLEKGEWMCHSATIDGAHHQFVSVLCNTGPGYSGTGFWSSKNLLGVLKGFPLEEECNYNVMSVIPSIPGITSPNYVFESTAVKGRVFSDEAVKELEREASEAVKKLARFKSLTDKNWADDNKPLLQAARWLQRAESATIPGAEARKRVIEKTVEAYRNCVTNAPLCSLKSKLDWAGFQQDIREAVQSLELDAGVGIPYIAYGLPAHRGWVEDHKLLPVLTQLTFDRLQKMSEASFEDM…	1296
NC_001747						RNA-dependent RNA polymerase	NP_056748	RNA-dependent RNA polymerase	SDS-PAGE [in vitro translation], well characterized by sequence analysis	1547775, 2557586, 1895057	Ribosomal frameshifting	1547775		Replicase	2557586								tgggcaagcggcaccgtccgccaaaacaaacggcaactccgacatccccgacgccgctacaagcgcaccaccaatggacaaaatggtcgaacagatcatcacagctatggtggggagaatcaatctctcggagatagaggagaagatagtgagcagggtgtctcagaaagccctgcagaagcccaaacaaaagaagcgcggaaggcgtggagggaagaacaagcaaaacagtttacctcctacttcaacgcaatctacaagtggggcgcccaagaaggaggctgccccccaggcttcaggaagtgcgggcacatcccgcgctactaccacccccgcaccagaggcgaaacccagtgggggcaaaaactctgccaagttcaccccgagctggcggataaa…	456	1774-2229	WASGTVRQNKRQLRHPRRRYKRTTNGQNGRTDHHSYGGENQSLGDRGEDSEQGVSESPAEAQTKEARKAWREEQAKQFTSYFNAIYKWGAQEGGCPPGFRKCGHIPRYYHPRTRGETQWGQKLCQVHPELADKTAGFGWPKAGSEAELQSLN	152	Terminal	Two nucleotide positions (+2)
NC_001747	No	ssRNA+	Luteoviridae	Polerovirus	Potato leafroll virus	coat protein	NP_056749	Capsid protein (P3)	Antibodies, western blot [infected]	1701986, 2230732	Subgenomic RNA (bicistronic)	2230734	Alternative start codon	Capsid protein							Icosahedral	Plant (potato)	aatgtcaatggtggtgtacaacaaccaagaatgcgaagaaggcaatcccttcgcaggcgcgctaacagagttcagccagtggttatggtcacggcccctgggcaacccaggcgccgaagacgcagaagaggaggcaatcgccgctcaagaagaactggagttccccgaggacgaggctcaagcgagacattcgtgtttacaaaggacaacctcgtgggcaacacccaaggaagtttcaccttcgggccgagtctatcagactgtccggcattcaaggatggaatactcaaggcctaccatgagtataagatcacaagcatcttacttcagttcgtcagcgaggcctcttccacctcctccggttccatcgcttatgagttggacccccattgcaaagta…	474	3717-4190	NVNGGVQQPRMRRRQSLRRRANRVQPVVMVTAPGQPRRRRRRRGGNRRSRRTGVPRGRGSSETFVFTKDNLVGNTQGSFTFGPSLSDCPAFKDGILKAYHEYKITSILLQFVSEASSTSSGSIAYELDPHCKVSSLQSYVNKFQITKGGAKTYQARMI	158			atgattgtattgacccagtctggaaccttgctttttgaccaaagatttaaactctcaaagtttctcttcgttgtcattgcaacaggctttcctcttctcctgcagcaagcgagcttaatttacggctataatagggctgtggaaggatacaaagggttttcggtcccacagaaaccgccaaagtctgccgtaattgaactacaacatgaaaacggcagccatctcgggtacgcgaactgcattcgcttgtacagtggagagaacgccttggtgacagctgaacactgtctagaaggcgctttcgcaacgtcgttgaaaactggaaacaggattccgatgtcgactttctttcccattttcaaaagtgcccgtaatgatatctccatactagtaggtcca…	3897	175-306, ORF1 (P0) 920-1630, ORF 2b (RdRp) 1760-1771, ORF 2b (RdRp) 2230-3495, ORF 2b (RdRp) 3575-3691, ORF3a protein 3714-3716, ORF5 (coat) 4191-5846, ORF5 (coat)		MIVLTQSGTLLFDQRFKLSKFLFVVIATGFPLLLQQASLIYGYNRAVEGYKGFSVPQKPPKSAVIELQHENGSHLGYANCIRLYSGENALVTAEHCLEGAFATSLKTGNRIPMSTFFPIFKSARNDISILVGPPNWEGLLSVKGAHFITADKIGKGPASFYTLEKGEWMCHSATIDGAHHQFVSVLCNTGPGYSGTGFWSSKNLLGVLKGFPLEEECNYNVMSVIPSIPGITSPNYVFESTAVKGRVFSDEAVKELEREASEAVKKLARFKSLTDKNWADDNKPLLQAARWLQRAESATIPGAEARKRVIEKTVEAYRNCVTNAPLCSLKSKLDWAGFQQDIREAVQSLELDAGVGIPYIAYGLPAHRGWVEDHKLLPVLTQLTFDRLQKMSEASFEDM…	1296
NC_001747						movement protein	NP_056750	Movement protein (P4)	SDS-PAGE [in vitro translation], immuno-electron microscopy [infected]	1908517, 9281511	Subgenomic RNA (bicistronic)	2230734		Movement protein	12437307, 17631001	Moderate (from Barley yellow dwarf luteovirus)	8623554						atgtcaatggtggtgtacaacaaccaagaatgcgaagaaggcaatcccttcgcaggcgcgctaacagagttcagccagtggttatggtcacggcccctgggcaacccaggcgccgaagacgcagaagaggaggcaatcgccgctcaagaagaactggagttccccgaggacgaggctcaagcgagacattcgtgtttacaaaggacaacctcgtgggcaacacccaaggaagtttcaccttcgggccgagtctatcagactgtccggcattcaaggatggaatactcaaggcctaccatgagtataagatcacaagcatcttacttcagttcgtcagcgaggcctcttccacctcctccggttccatcgcttatgagttggacccccattgcaaagtat…	471	3718-4188	MSMVVYNNQECEEGNPFAGALTEFSQWLWSRPLGNPGAEDAEEEAIAAQEELEFPEDEAQARHSCLQRTTSWATPKEVSPSGRVYQTVRHSRMEYSRPTMSIRSQASYFSSSARPLPPPPVPSLMSWTPIAKYHPSSPTSTSSKLRRAAPKLIKRG*	156	Internal	One nucleotide position (+1)
NC_004146	Yes (2 segments), segment 1	ssRNA+	Nodaviridae	Alphanodavirus	Flock house virus	protein A	NP_689444	RNA-dependent RNA polymerase (A)	Western blot [infected], immunofluorescence [infected]	11689648	The RdRp gene-region overlapping B2 can also be expressed as subgenomic RNA (bicistronic). Its translation along the same frame of RdRp yields a shorter gene product called B1 (from Black beetle virus and Nodamura virus) .	16789225, 6495657, 12573589	Subgenomic RNA	Replicase	11689648				The replicase gene-region overlapping B has a high level of structural disorder (from Nodamura virus).	25502394	Icosahedral	Animal (vertebrates and invertebrates)	gatgccaagcaaactcgcgctaatccaggaacttcccgaccgcattcaaacggcggtggaagcagccatgggaatgagctaccaagacgcaccgaacaacgtgcgcagggacctcgacaacctgcacgcttgcctaaacaaggcaaaactaacggtaagtcggatggtaacatcactgctggagaaacccagcgtggtggcatacctagagggaaaggcccccgaggaggcaaaaccaacactcgaagaacgcctccgaaagctggagctcagccacagccttccaacaaccggaagtga	300	2737-3036	DAKQTRANPGTSRPHSNGGGSSHGNELPRRTEQRAQGPRQPARLPKQGKTNGKSDGNITAGETQRGGIPRGKGPRGGKTNTRRTPPKAGAQPQPSNNRK*	99			atgactctaaaagttattcttggagaacaccagatcacccgaactgaattgttagtcgggattgcaaccgtatctgggtgcggtgccgtagtgtactgcatatccaagttctggggctatggggcaattgcgccctatcctcagagtggagggaaccgagttacacgcgcattgcaacgggctgtcattgacaaaacgaagaccccgatagagacacgtttctatccgcttgacagcctgcgtaccgtgacgcctaagcgtgtcgcagacaacgggcacgccgtttcaggggccgtacgtgatgccgcacgtcgtttgatcgacgagtccatcacggccgttggaggatccaaatttgaggtcaaccccaacccaaactcaagcactggactgcgaaac…	3942	40-2736, RdRp 3038-3058, B2	NC_004144: 23-1246, coat	MTLKVILGEHQITRTELLVGIATVSGCGAVVYCISKFWGYGAIAPYPQSGGNRVTRALQRAVIDKTKTPIETRFYPLDSLRTVTPKRVADNGHAVSGAVRDAARRLIDESITAVGGSKFEVNPNPNSSTGLRNHFHFAVGDLAQDFRNDTPADDAFIVGVDVDYYVTEPDVLLEHMRPVVLHTFNPKKVSGFDADSPFTIKNNLVEYKVSGGAAWVHPVWDWCEAGEFIASRVRTSWKEWFLQLPLRMIGLEKVGYHKIHHCRPWTDCPDRALVYTIPQYVIWRFNWIDTELHVRKLKRIEYQDETKPGWNRLEYVTDKNELLVSIGREGEHAQITIEKEKLDMLSGLSATQSVNARLIGMGHKDPQYTSMIVQYYTGKKVVSPISPTVYKPTMPRVHW…	1312
NC_004146						protein B2	NP_689446	B2	SDS-PAGE [infected]	7815535	Subgenomic RNA (bicistronic), suspected leaky scanning	7815535, 12573589		Suppressor of RNA silencing	12016316, 19193719	Mild (in non-host transfected mammalian cells), severe (in host transfected invertebrate cells)	7815535, 12016316		B2 is an homodimer with 3 alpha-helices per monomer. The charged amino acid residues in the N-terminal region are critical for dimerization. Known crystal structure.	16270100, 22721960, 16228003			atgccaagcaaactcgcgctaatccaggaacttcccgaccgcattcaaacggcggtggaagcagccatgggaatgagctaccaagacgcaccgaacaacgtgcgcagggacctcgacaacctgcacgcttgcctaaacaaggcaaaactaacggtaagtcggatggtaacatcactgctggagaaacccagcgtggtggcatacctagagggaaaggcccccgaggaggcaaaaccaacactcgaagaacgcctccgaaagctggagctcagccacagccttccaacaaccggaagtgac	300	2738-3037	MPSKLALIQELPDRIQTAVEAAMGMSYQDAPNNVRRDLDNLHACLNKAKLTVSRMVTSLLEKPSVVAYLEGKAPEEAKPTLEERLRKLELSHSLPTTGSD	100	Terminal	One nucleotide position (+1)
NC_003448	Yes (2 segments), segment 1	ssRNA+	Nodaviridae	Betanodavirus	Striped jack nervous necrosis virus	protein A	NP_599247	RNA-dependent RNA polymerase (A)	Well characterized by sequence analysis; immunofluorescence [infected] (from Greasy grouper virus and Epinephelus tauvina nervous necrosis virus)	16990016, 25502394, 15163743	The RdRp gene-region overlapping B2 can also be expressed as subgenomic RNA (bicistronic). Its translation along the same frame of RdRp yields a shorter gene product called B1 (from Redspotted grouper nervous necrosis virus but not in SJNNV).	16186236, 18717064, 19136133	Subgenomic RNA	Replicase; anti-apoptosis factor (when expressed from subgenomic RNA; evidence from Redspotted grouper nervous necrosis virus)	16990016, 19136133						Icosahedral	Animal (fishes)	gatggaacaagtccaacaggcgatcgatcagcacctcgtcgagctagaacagctcttcaagatgctgatggacgtgcgtgtcgctctcggcggagtgaccgtagtccaggtaaacgagatgcgaacgttcgtgataagcgccagcgccgcagcacaacgcctccgcgctctcgcccgtcggtacccggcccctctagcagtggccgcagaaccgatggagacagagtgaga	231	2755-2985	DGTSPTGDRSAPRRARTALQDADGRACRSRRSDRSPGKRDANVRDKRQRRSTTPPRSRPSVPGPSSSGRRTDGDRVR	77			atgcgccgctttgagtttgaactcgcacgcatgtctggagcagcattttgtgtcgttacgggctaccgcctgttgacatcaaaatggcttgcggatagggttgaggattatcgccaacgtgtcattgcggatcgaaaacaaattctccgcgacgcggcggtgatccgcacgagtatccagaagcagatggaactagtgcgcatttcagtgcgcaagggccattcccaccaggaggctgctaccgagcggaacagcgctaccgacaccatgatcggtgtggttgagaaatgtggctacgagccatacattatctcaccctcaccgcgtgagaaggagtaccacgggtcccgtcagttctatagtcttgccgacttccgtcaggactaccgccgtgatgaa…	3744	79-2754, RdRp 2986-3030, RdRp	NC_003449: 28-1050, coat	MRRFEFELARMSGAAFCVVTGYRLLTSKWLADRVEDYRQRVIADRKQILRDAAVIRTSIQKQMELVRISVRKGHSHQEAATERNSATDTMIGVVEKCGYEPYIISPSPREKEYHGSRQFYSLADFRQDYRRDEITDRHVIVMTDVDYYVDMHELVGLGVPILLYTFQPSTVSGEVKDGYFTITDDHVHYRVAGGKDVRHRIWNYNQDTMFVRSKPRGFWASLKQILRDITGITALCGYLYLKLGIAPFGDQVTLFTVDQFKMGEHRNIVSIVPFATCRSNLLKISEYGAELDYMRYQQRNNNANFNAVTYISQEGPLISLGLEGNFASVQLPLQDFENIRTAYELSKNNNLSDTVRRSARSCKEAAIIHKCLQAGCDLASEVVHKPGELARHYQALGDT…	1246
NC_003448						protein B	NP_599248	B2 (B)	Immunofluorescence [transfected]	16186236	Subgenomic RNA (monocistronic) (Redspotted grouper nervous necrosis virus possible exception -see above)	16186236		Suppressor of RNA silencing; apoptosis factor (from Redspotted grouper nervous necrosis virus)	16186236, 25008790	Moderate	16186236						atggaacaagtccaacaggcgatcgatcagcacctcgtcgagctagaacagctcttcaagatgctgatggacgtgcgtgtcgctctcggcggagtgaccgtagtccaggtaaacgagatgcgaacgttcgtgataagcgccagcgccgcagcacaacgcctccgcgctctcgcccgtcggtacccggcccctctagcagtggccgcagaaccgatggagacagagtga	228	2756-2983	MEQVQQAIDQHLVELEQLFKMLMDVRVALGGVTVVQVNEMRTFVISASAAAQRLRALARRYPAPLAVAAEPMETE*	75	Internal	One nucleotide position (+1)
NC_002021	Yes (8 segments), segment 2	ssRNA-	Orthomyxoviridae	InfluenzavirusA	Influenza A virus	polymerase 1	NP_040985	RNA-dependent RNA polymerase (subunit PB1)	SDS-PAGE [in vitro translation], immunoprecipitation [infected]	3054875, 8107244	Alternative AUG start codon (truncated form of PB1, termed PB1-N40, lacking the first 39 amino acids)	21693560	Alternative start codon	Replicase	3054875			18182088			Pleomorphic	Animal (mammals and aves)	catgggacaggaacaggatacaccatggatactgtcaacaggacacatcagtactcagaaaaggcaagatggacaacaaacaccgaaactggagcaccgcaactcaacccgattgatgggccactgccagaagacaatgaaccaagtggttatgcccaaacagattgtgtattggaagcaatggctttccttgaggaatcccatcctggtatttttgaaaactcgtgtattgaaacgatggaggttgttcagcaaacacgagtagac	267	118-384	HGTGTGYTMDTVNRTHQYSEKARWTTNTETGAPQLNPIDGPLPEDNEPSGYAQTDCVLEAMAFLEESHPGIFENSCIETMEVVQQTRVD	89			atggatgtcaatccgaccttacttttcttaaaagtgccagcacaaaatgctataagcacaactttcccttataccggagaccctccttacagcaagctgacacaaggccgacagacctatgactggactttaaatagaaaccagcctgctgcaacagcattggccaacacaatagaagtgttcagatcaaatggcctcacggccaatgagtctggaaggctcatagacttccttaaggatgtaatggagtcaatgaaaaaagaagaaatggggatcacaactcattttcagagaaagagacgggtgagagacaatatgactaagaaaatgataacacagagaacaataggtaaaaggaaacagagattgaacaaaaggagttatctaattagagcattg…	12393	25-117, RdRp (PB1) 385-2298, RdRp (PB1)	NC_002016: 26-739, M1; 786-1007, M2 NC_002017: 33-1733, HA NC_002018: 21-1835, NA NC_002019: 46-1542, NP NC_002020: 27-527, NS1; 721-864, NS2 NC_002022: 25-597, RdRp (PA); 787-2175, RdRp (PA) NC_002023: 28-2307, PB2	MDVNPTLLFLKVPAQNAISTTFPYTGDPPYSKLTQGRQTYDWTLNRNQPAATALANTIEVFRSNGLTANESGRLIDFLKDVMESMKKEEMGITTHFQRKRRVRDNMTKKMITQRTIGKRKQRLNKRSYLIRALTLNTMTKDAERGKLKRRAIATPGMQIRGFVYFVETLARSICEKLEQSGLPVGGNEKKAKLANVVRKMMTNSQDTELSLTITGDNTKWNENQNPRMFLAMITYMTRNQPEWFRNVLSIAPIMFSNKMARLGKGYMFESKSMKLRTQIPAEMLASIDLKYFNDSTRKKIEKIRPLLIEGTASLSPGMMMGMFNMLSTVLGVSILNLGQKRYTKTTYWWDGLQSSDDFALIVNAPNHEGIQAGVDRFYRTCKLHGINMSKKKSYINRTG…	4123
NC_002021						PB1-F2 protein	YP_418248	PB1-F2	Immunofluorescence [infected]	11726970	Leaky scanning	11726970, 19494001		Apoptosis factor, suppressor of interferon response, virulence factor	20953627, 11726970, 21084483, 21695240, 22050228, 17224071, 18005742, 25140902	Mild/moderate	19828614, 16873254		Random coil peptide with alpha-helical structure. Targets mitochondrial inner membrane.	17052982, 12805420			atgggacaggaacaggatacaccatggatactgtcaacaggacacatcagtactcagaaaaggcaagatggacaacaaacaccgaaactggagcaccgcaactcaacccgattgatgggccactgccagaagacaatgaaccaagtggttatgcccaaacagattgtgtattggaagcaatggctttccttgaggaatcccatcctggtatttttgaaaactcgtgtattgaaacgatggaggttgttcagcaaacacgagtag	264	119-382	MGQEQDTPWILSTGHISTQKRQDGQQTPKLEHRNSTRLMGHCQKTMNQVVMPKQIVYWKQWLSLRNPILVFLKTRVLKRWRLFSKHE*	87	Internal	One nucleotide position (+1)
NC_002022	Yes (8 segments), segment 3	ssRNA-	Orthomyxoviridae	InfluenzavirusA	Influenza A virus	polymerase PA	NP_040986	RNA-dependent RNA polymerase (subunit PA)	SDS-PAGE [infected], immunofluorescence [infected]	3054875, 10881677			Ribosomal frameshifting	Replicase	3054875						Pleomorphic	Animal (mammals and aves)	cgtcagtccgagagaggagaagagacaattgaagaaaggtttgaaatcacaggaacaatgcgcaagcttgccgaccaaagtctcccgccgaacttctccagccttgaaaattttagagcctatgtggatggattcgaaccgaacggctacattgagggcaagctgtctcaaatgtccaaagaagtaaat	189	598-786	RQSERGEETIEERFEITGTMRKLADQSLPPNFSSLENFRAYVDGFEPNGYIEGKLSQMSKEVN	63			atggaagattttgtgcgacaatgcttcaatccgatgattgtcgagcttgcggaaaaaacaatgaaagagtatggggaggacctgaaaatcgaaacaaacaaatttgcagcaatatgcactcacttggaagtatgcttcatgtattcagatttccacttcatcaatgagcaaggcgagtcaataatcgtagaacttggtgatcctaatgcacttttgaagcacagatttgaaataatcgagggaagagatcgcacaatggcctggacagtagtaaacagtatttgcaacactacaggggctgagaaaccaaagtttctaccagatttgtatgattacaaggaaaatagattcatcgaaattggagtaacaaggagagaagttcacatatactatctggaa…	12393	25-597, RdRp (PA) 787-2175, RdRp (PA)	NC_002016: 26-739, M1; 786-1007, M2 NC_002017: 33-1733, HA NC_002018: 21-1835, NA NC_002019: 46-1542, NP NC_002020: 27-527, NS1; 721-864, NS2 NC_002021: 25-117, RdRp (PB1); 385-2298, RdRp (PB1) NC_002023: 28-2307, PB2	MDVNPTLLFLKVPAQNAISTTFPYTGDPPYSKLTQGRQTYDWTLNRNQPAATALANTIEVFRSNGLTANESGRLIDFLKDVMESMKKEEMGITTHFQRKRRVRDNMTKKMITQRTIGKRKQRLNKRSYLIRALTLNTMTKDAERGKLKRRAIATPGMQIRGFVYFVETLARSICEKLEQSGLPVGGNEKKAKLANVVRKMMTNSQDTELSLTITGDNTKWNENQNPRMFLAMITYMTRNQPEWFRNVLSIAPIMFSNKMARLGKGYMFESKSMKLRTQIPAEMLASIDLKYFNDSTRKKIEKIRPLLIEGTASLSPGMMMGMFNMLSTVLGVSILNLGQKRYTKTTYWWDGLQSSDDFALIVNAPNHEGIQAGVDRFYRTCKLHGINMSKKKSYINRTG…	4123
NC_002022						PA-X protein	YP_006495785	PA-X	Immunoprecipitation [infected], knockout mutant phenotype [infected]	22745253	Ribosomal frameshifting	22745253, 23155484		Host shutoff activity (degradation of host mRNA), virulence factor	27226377, 26849127, 25877935	Moderate	22745253						gtcagtccgagagaggagaagagacaattgaagaaaggtttgaaatcacaggaacaatgcgcaagcttgccgaccaaagtctcccgccgaacttctccagccttgaaaattttagagcctatgtggatggattcgaaccgaacggctacattgagggcaagctgtctcaaatgtccaaagaagtaa	186	599-784	VSPREEKRQLKKGLKSQEQCASLPTKVSRRTSPALKILEPMWMDSNRTATLRASCLKCPKK*	61	Internal	One nucleotide position (+1)
NC_002209	Yes (8 segments), segment 6	ssRNA-	Orthomyxoviridae	InfluenzavirusB	Influenza B virus	NB protein	NP_056662	Glycoprotein NB	SDS-PAGE [infected], western blot [infected], immunoprecipitation [transfected]	6308656, 8922461, 2908923		6308656	Alternative start codon	Possible virulence factor (ion channel activity critical for virus entry)	8922461	Mild	12719596, 26703440		Ion-channel activity. Highly expressed at the surface of virus-infected cells.	15042345, 8661386	Pleomorphic	Animal (human)	aatgctaccttcaactgtacaaacattaaccctattactcacatcagggggagtattattatcactatatgtgtcagcctcattgtcatacttattgtattcggatgtattgctaaaattttcatcaacaaaaacaactgcaccaacaatgtcattagagtgcacaaacgcatcaaatgcccagactgtgaaccattctgcaacaaaagagatgacatttccacccccagagccggagtggacataccctcgtttatcttgccagggctcaacctttcagaaggcactcctaattag	297	53-349	NATFNCTNINPITHIRGSIIITICVSLIVILIVFGCIAKIFINKNNCTNNVIRVHKRIKCPDCEPFCNKRDDISTPRAGVDIPSFILPGLNLSEGTPN*	98			atgaaccctcataggttcggagagatcaaaggaaactcagctcccttgataataagagaaccttttgttgcttgtggaccaaaagaatgcagacactttgctctgacccattatgcagctcagccggggggatactacaatggaacaagaaaggacagaaacaagctgaggcatctagtatcagtcaaattgggaaaaatcccaactgtggaaaactccattttccacatggcagcttggagcggatccgcatgccatgatggtagagaatggacatatatcggagttgatggtcctgacaatgatgcattggtcaaaataaaatatggagaagcatatactgacacatatcattcctatgcacacaacatcctaagaacacaagaaagtgcctgcaat…	12912	47-52, glycoprotein NB 351-1454, neuraminidase	NC_002204: 21-2279, PB1 NC_002205: 1-2313, PB2 NC_002206: 1-2181, PA NC_002207: 34-1788, HA NC_002208: 58-1740, NP NC_002210: 25-771, M1 NC_002211: 43-729, NS2; 890-1066, NS1	MNPHRFGEIKGNSAPLIIREPFVACGPKECRHFALTHYAAQPGGYYNGTRKDRNKLRHLVSVKLGKIPTVENSIFHMAAWSGSACHDGREWTYIGVDGPDNDALVKIKYGEAYTDTYHSYAHNILRTQESACNCIGGDCYLMITDGSASGISKCRFLKIREGRIIKEILPTGRVEHTEECTCGFASNKTIECACRDNSYTAKRPFVKLNVETDTAEIRLMCTKTYLDTPRPDDGSIAGPCESNGDKWLGGIKGGFVHQRMASKIGRWYSRTMSKTNRMGMELYVKYDGDPWTDSDALTLSGVMVSIEEPGWYSFGFEIKDKKCDVPCIGIEMVHDGGKDTWHSAATAIYCLMGSGQLLWDTVTGVDMAL*MNINPYFLFIDVPIQAAISTTFPYTGVPP…	4296
NC_002209						neuraminidase	NP_056663	Neuraminidase	Antibodies, well characterized by sequence analysis	5711432, 22808012	Leaky scanning			Virulence factor (virus assembly)	8289360								atgctaccttcaactgtacaaacattaaccctattactcacatcagggggagtattattatcactatatgtgtcagcctcattgtcatacttattgtattcggatgtattgctaaaattttcatcaacaaaaacaactgcaccaacaatgtcattagagtgcacaaacgcatcaaatgcccagactgtgaaccattctgcaacaaaagagatgacatttccacccccagagccggagtggacataccctcgtttatcttgccagggctcaacctttcagaaggcactcctaattagc	297	54-350	MLPSTVQTLTLLLTSGGVLLSLYVSASLSYLLYSDVLLKFSSTKTTAPTMSLECTNASNAQTVNHSATKEMTFPPPEPEWTYPRLSCQGSTFQKALLIS	99	Terminal	One nucleotide position (+1)
NC_006497	Yes (8 segments), segment 8	ssRNA-	Orthomyxoviridae	Isavirus	Infectious salmon anemia virus	P6	YP_145796	P6 protein (ORF2)	Western blot [infected], immunoblot [purified virus], fluorescence microscopy [transfected], SDS-PAGE [in vitro translation]	18304672, 17394643			Alternative start codon	Structural protein, antagonist of interferon response	18304672, 27012395				Nuclear localization. RNA binding protein (ss- and dsRNA).	18304672	Pleomorphic	Animal (fishes)	catgagagaagcaaacccaaaaccacgggagctgatcagacatgccttgaagaagaaaaagagaccagaggtggtttacgcaatgggagttcttctgacactggggggagagagcggactgaccgtggagtttcctgttccagaaggaaaaactgtgaaggtcaaaaccttgaaccaattggtgaacgggatgatcagtcgagcgacgatgaccctctactgtgtgatgaaagatccaccatcgggaggcatggcaacgctgatgagagaccacatcaggaactggctgaaggaggaatcaggatgccaggacgcggatggtggagaggaaaaatgggcaatggtgtatggtatgatttcacccgacatggcagaggagaagacgatgctgaaggagct…	555	25-579	HERSKPKTTGADQTCLEEEKETRGGLRNGSSSDTGGRERTDRGVSCSRRKNCEGQNLEPIGERDDQSSDDDPLLCDERSTIGRHGNADERPHQELAEGGIRMPGRGWWRGKMGNGVWYDFTRHGRGEDDAEGAENNATQQDADVCSGCKFESPREFRKGHRRCSSSTSGILLDREDGASGVPEVS	185			atgttcaaagaaagaatggaagcggagaagaagaaactgaaagagctggacgacaagatctacaagctaaggagaagattgaggaagatggagtacaagaaaatggggatcaaccgagaaatcgacaaattggaagactctgtacaataaatggactttatatcagaaaacacgatcagcgacaaaaccacgttagaagaactgaaaaatgctactttattccaagttactaaagtagacgacagggactgtctaagagcaagaagaatatgtaatgcacctaaagggcactgggctggtctaatggaaaaagccaaggcaatgggagacccaactgaagaggaaaaagatgaattaaagaaaatagtcgagtcatacaacacagtatcagtgctgggt…	11088	22-24, P6 580-726, P6	NC_006505: 1-2169, PB2 NC_006503: 35-2161, PB1 NC_006502: 49-1899, nucleocapsid NC_006501: 5-1741, PA NC_006500: 9-1343, acetyl-esterase NC_006499: 8-1192, HA NC_006498: 22-453, P4; 794-895, P5	MFKERMEAEKKKLKELDDKIYKLRRRLRKMEYKKMGINREIDKLEDSVQ*MDFISENTISDKTTLEELKNATLFQVTKVDDRDCLRARRICNAPKGHWAGLMEKAKAMGDPTEEEKDELKKIVESYNTVSVLGVSKSEGATGPRLVSSLKGLKNLLPGVNPKTLQETLLVGAPCPSTEPTTEEYWNVCRAAVGASMGSAKINMSQKVVMGASVIGWGQLNQSGPGVYFLNTKEIVTAEGKVDETRGPLERTSAPLMRDISRLIQETIEEVETGGDPSFSVRSEGGSKIEGRIAFSLHSEVSTLKMRIALEQKLAKYEYMGENLLTLVKNTSIDRMQPDSAMMGKMVLESLRTHTVSSEQLNGRMITVQSQGLETIAISSPFDVEYDDGYVFTRMKGNFV…	3688
NC_006497						P7	YP_145797	P7 protein (ORF1)	Immunoblot [purified virus], western blot [infected], immunofluorescence [infected], SDS-PAGE [in vitro translation]	12078979, 21123552, 14990725, 17394643	Suspected leaky scanning	16682564		Structural matrix protein	14990725								atgagagaagcaaacccaaaaccacgggagctgatcagacatgccttgaagaagaaaaagagaccagaggtggtttacgcaatgggagttcttctgacactggggggagagagcggactgaccgtggagtttcctgttccagaaggaaaaactgtgaaggtcaaaaccttgaaccaattggtgaacgggatgatcagtcgagcgacgatgaccctctactgtgtgatgaaagatccaccatcgggaggcatggcaacgctgatgagagaccacatcaggaactggctgaaggaggaatcaggatgccaggacgcggatggtggagaggaaaaatgggcaatggtgtatggtatgatttcacccgacatggcagaggagaagacgatgctgaaggagctg…	552	26-577	MREANPKPRELIRHALKKKKRPEVVYAMGVLLTLGGESGLTVEFPVPEGKTVKVKTLNQLVNGMISRATMTLYCVMKDPPSGGMATLMRDHIRNWLKEESGCQDADGGEEKWAMVYGMISPDMAEEKTMLKELKTMLHSRMQMYALGASSKALENLEKAIVAAVHRLPASCSTEKMVLLGYLK*	183	Internal	One nucleotide position (+1)
NC_001526	No	dsDNA	Papillomaviridae	Alphapapllomavirus	Human papillomavirus type 16	E2	NP_041328	E2	Well characterized by sequence analysis, immunofluorescence [transfected], antibodies	25143263, 17097712, 1662805	Spliced RNA	9934680	Splicing	Trans-activating regulatory protein. The E2 gene-region overlapping E4 encodes a highly variable and unstructured hinge domain. It connects the N-terminus transactivation domain with the C-terminus DNA-binding domain.	19187948, 1662805			19783272	Nuclear localization. Known crystal structure of the transactivation domain.	17097712, 10693813	Icosahedral	Animal (human)	agcaacgaagtatcctctcctgaaattattaggcagcacttggccaaccaccccgccgcgacccataccaaagccgtcgccttgggcaccgaagaaacacagacgactatccagcgaccaagatcagagccagacaccggaaacccctgccacaccactaagttgttgcacagagactcagtggacagtgctccaatcctcactgcatttaacagctcacacaaaggacggattaactgtaatagtaacactacacccatagta	264	2495-2758	SNEVSSPEIIRQHLANHPAATHTKAVALGTEETQTTIQRPRSEPDTGNPCHTTKLLHRDSVDSAPILTAFNSSHKGRINCNSNTTPIV	88			accaatggggaagagggtacgggatgtaatggatggttttatgtagaggctgtagtggaaaaaaaaacaggggatgctatatcagatgacgagaacgaaaatgacagtgatacaggtgaagatttggtagattttatagtaaatgataatgattatttaacacaggcagaaacagagacagcacatgcgttgtttactgcacaggaagcaaaacaacatagagatgcagtacaggttctaaaacgaaagtatttgggtagtccacttagtgatattagtggatgtgtagacaataatattagtcctagattaaaagctatatgtatagaaaaacaaagtagagctgcaaaaaggagattatttgaaagcgaagacagcgggtatggcaatactgaagtg…	6558	19-1890, E1 1952-2494, E2 2759-2983, E2 2992-3237, E5 3373-4773, L2 4796-6292, L1 7125-7601, E6 7604-7900, E7		TNGEEGTGCNGWFYVEAVVEKKTGDAISDDENENDSDTGEDLVDFIVNDNDYLTQAETETAHALFTAQEAKQHRDAVQVLKRKYLGSPLSDISGCVDNNISPRLKAICIEKQSRAAKRRLFESEDSGYGNTEVETQQMLQVEGRHETETPCSQYSGGSGGGCSQYSSGSGGEGVSERHTICQTPLTNILNVLKTSNAKAAMLAKFKELYGVSFSELVRPFKSNKSTCCDWCIAAFGLTPSIADSIKTLLQQYCLYLHIQSLACSWGMVVLLLVRYKCGKNRETIEKLLSKLLCVSPMCMMIEPPKLRSTAAALYWYKTGISNISEVYGDTPEWIQRQTVLQHSFNDCTFELSQMVQWAYDNDIVDDSEIAYKYAQLADTNSNASAFLKSNSQAKIVKDC…	2182
NC_001526						E1^E4	YP_009268708	E4	Well characterized by sequence analysis, immunoistochemistry [infected tissues], immunoelectron microscopy [infected], immunofluorescence [infected]	22684534, 25143263, 1645754, 9375007	Spliced RNA	2456213		Virulence factor, modulator of the host cell-cycle	20663917, 12208959				Nuclear localization.	1645754			gcaacgaagtatcctctcctgaaattattaggcagcacttggccaaccaccccgccgcgacccataccaaagccgtcgccttgggcaccgaagaaacacagacgactatccagcgaccaagatcagagccagacaccggaaacccctgccacaccactaagttgttgcacagagactcagtggacagtgctccaatcctcactgcatttaacagctcacacaaaggacggattaactgtaatagtaacactacacccatag	261	2496-2756	ATKYPLLKLLGSTWPTTPPRPIPKPSPWAPKKHRRLSSDQDQSQTPETPATPLSCCTETQWTVLQSSLHLTAHTKDGLTVIVTLHP*	86	Internal	One nucleotide position (+1)
NC_001498	No	ssRNA-	Paramyxoviridae	Morbillivirus	Measles virus	phosphoprotein	NP_056919	Phosphoprotein (P)	Immunofluorescence [infected], antibodies	3882996, 6852922			Alternative start codon	Replicase (subunit of the polymerase complex)	23804634						Pleomorphic	Animal (human)	catgtcaaaaacggactggaatgcatccgggctctcaaggccgagcccatcggctcactggccgtcgaggaagccatggcagcatggtcagaaatatcagacaacccaggacaggaccgagccacctgcaaggaagaggaggcaggcagttcgggtctcagcaaaccatgcctctcagcaattggatcaactgaaggcggtgcacctcgcatccgcggtcagggatctggagaaagcgatgacgacgctgaaactttgggaatcccctcaagaaatctccaggcatcaagcactgggttacagtgttatcatgtttatgatcacagcggtgaagcggttaagggaatccaagatgctgactctatcatggttcaatcaggccttgatggtgatagcacc…	564	1828-2391	HVKNGLECIRALKAEPIGSLAVEEAMAAWSEISDNPGQDRATCKEEEAGSSGLSKPCLSAIGSTEGGAPRIRGQGSGESDDDAETLGIPSRNLQASSTGLQCYHVYDHSGEAVKGIQDADSIMVQSGLDGDSTLSGGDDESENSDVDIGEPDTEGYAITDRGSAPISMGFRASDVETAEGGEIHELLK	188			atggccacacttttgaggagcttagcattgttcaaaagaaacaaggacaaaccacccattacatcaggatccggtggagccatcagaggaatcaaacacattattatagtaccaattcctggagattcctcaattaccactcgatccagactactggaccggttggtcaggttaattggaaacccggatgtgagcgggcccaaactaacaggggcactaataggtatattatccttatttgtggagtctccaggtcaattgattcagaggatcaccgatgaccctgacgttagcatcaggctgttagaggttgttcagagtgaccagtcacaatctggccttaccttcgcatcaagaggtaccaacatggaggatgaggcggaccaatacttttcacat…	13395	108-1685, Nucleocapsid 1807-1827, Phosphoprotein 2392-2496, V protein 2707-3330, Phosphoprotein 3438-4445, Matrix protein 5458-7110, Fusion protein 7271-9124, Hemagglutinin 9234-15785, Large polymerase protein		MATLLRSLALFKRNKDKPPITSGSGGAIRGIKHIIIVPIPGDSSITTRSRLLDRLVRLIGNPDVSGPKLTGALIGILSLFVESPGQLIQRITDDPDVSIRLLEVVQSDQSQSGLTFASRGTNMEDEADQYFSHDDPSSSDQSRSGWFENKEISDIEVQDPEGFNMILGTILAQIWVLLAKAVTAPDTAADSELRRWIKYTQQRRVVGEFRLERKWLDVVRNRIAEDLSLRRFMVALILDIKRTPGNKPRIAEMICDIDTYIVEAGLASFILTIKFGIETMYPALGLHEFAGELSTLESLMNLYQQMGETAPYMVILENSIQNKFSAGSYPLLWSYAMGVGVELENSMGGLNFGRSYFDPAYFRLGQEMVRRSAGKVSSTLASELGITAEDARLVSEIAM…	4459
NC_001498						C protein	NP_056920	C	Immunofluorescence [infected]	3882996	Leaky scanning	3050147, 3882996		Replicase co-factor, suppressor of interferon response	23804634, 9882382, 15866077, 14585342, 22072748	Moderate	16987969		Nuclear localization and nuclear export signals.	17303464			atgtcaaaaacggactggaatgcatccgggctctcaaggccgagcccatcggctcactggccgtcgaggaagccatggcagcatggtcagaaatatcagacaacccaggacaggaccgagccacctgcaaggaagaggaggcaggcagttcgggtctcagcaaaccatgcctctcagcaattggatcaactgaaggcggtgcacctcgcatccgcggtcagggatctggagaaagcgatgacgacgctgaaactttgggaatcccctcaagaaatctccaggcatcaagcactgggttacagtgttatcatgtttatgatcacagcggtgaagcggttaagggaatccaagatgctgactctatcatggttcaatcaggccttgatggtgatagcaccc…	561	1829-2389	MSKTDWNASGLSRPSPSAHWPSRKPWQHGQKYQTTQDRTEPPARKRRQAVRVSANHASQQLDQLKAVHLASAVRDLEKAMTTLKLWESPQEISRHQALGYSVIMFMITAVKRLRESKMLTLSWFNQALMVIAPSQEETMNLKTAMWILANLIPRDMLSLTGDLLPSLWGSGLLMLKLQKEGRSTSS*	186	Internal	One nucleotide position (+1)
NC_001498	No	ssRNA-	Paramyxoviridae	Morbillivirus	Measles virus	phosphoprotein	NP_056919	Phosphoprotein (P)	Immunofluorescence [infected], antibodies	3882996, 6852922			Transcriptional slippage	Replicase (subunit of the polymerase complex)	23804634						Pleomorphic	Animal (human)	ggcacagacgcgagattggcctcatttggaacggagatcgcgtctttattgacaggtggtgcaacccaatgtgctcgaaagtcaccctcggaaccatcagggccaggtgcacctgcggggaatgtccccgagtgtgtgagcaatgccgcactgatacaggagtggacacccgaatctggtaccacaatctccccgagatcccagaataat	210	2497-2706	GTDARLASFGTEIASLLTGGATQCARKSPSEPSGPGAPAGNVPECVSNAALIQEWTPESGTTISPRSQNN	70			atggccacacttttgaggagcttagcattgttcaaaagaaacaaggacaaaccacccattacatcaggatccggtggagccatcagaggaatcaaacacattattatagtaccaattcctggagattcctcaattaccactcgatccagactactggaccggttggtcaggttaattggaaacccggatgtgagcgggcccaaactaacaggggcactaataggtatattatccttatttgtggagtctccaggtcaattgattcagaggatcaccgatgaccctgacgttagcatcaggctgttagaggttgttcagagtgaccagtcacaatctggccttaccttcgcatcaagaggtaccaacatggaggatgaggcggaccaatacttttcacat…	13395	108-1685, Nucleocapsid 1807-1827, Phosphoprotein 2392-2496, V protein 2707-3330, Phosphoprotein 3438-4445, Matrix protein 5458-7110, Fusion protein 7271-9124, Hemagglutinin 9234-15785, Large polymerase protein		MATLLRSLALFKRNKDKPPITSGSGGAIRGIKHIIIVPIPGDSSITTRSRLLDRLVRLIGNPDVSGPKLTGALIGILSLFVESPGQLIQRITDDPDVSIRLLEVVQSDQSQSGLTFASRGTNMEDEADQYFSHDDPSSSDQSRSGWFENKEISDIEVQDPEGFNMILGTILAQIWVLLAKAVTAPDTAADSELRRWIKYTQQRRVVGEFRLERKWLDVVRNRIAEDLSLRRFMVALILDIKRTPGNKPRIAEMICDIDTYIVEAGLASFILTIKFGIETMYPALGLHEFAGELSTLESLMNLYQQMGETAPYMVILENSIQNKFSAGSYPLLWSYAMGVGVELENSMGGLNFGRSYFDPAYFRLGQEMVRRSAGKVSSTLASELGITAEDARLVSEIAM…	4459
NC_001498						V protein	YP_003873249	V	Immunofluorescence [infected]	2041073	Transcriptional slippage	2924348		Suppressor of interferon response	15448362, 19007958				Cysteine-rich zinc finger domain.	8259680			cacagacgcgagattggcctcatttggaacggagatcgcgtctttattgacaggtggtgcaacccaatgtgctcgaaagtcaccctcggaaccatcagggccaggtgcacctgcggggaatgtccccgagtgtgtgagcaatgccgcactgatacaggagtggacacccgaatctggtaccacaatctccccgagatcccagaataa	207	2499-2705	HRREIGLIWNGDRVFIDRWCNPMCSKVTLGTIRARCTCGECPRVCEQCRTDTGVDTRIWYHNLPEIPE*	68	Internal	Two nucleotide positions (+2)
NC_001552	No	ssRNA-	Paramyxoviridae	Respirovirus	Sendai virus	C' protein	NP_056872	C'	SDS-PAGE [in vitro translation], antibodies, immunoprecipitation [in vitro translation], western blot [infected]	6298466, 3026113, 2834203	Non-AUG start codon	2834203, 2837456	Alternative start codon	Suppressor of interferon response, virulence factor, anti-apoptotic activity	10400752, 11435558, 10823869,12737992, 20502666, 11264369	Severe	9605405		The N-terminal region shows a high level of structural disorder.	16219307	Pleomorphic	Animal (mammals)	gcatggatcaagatgccctcatttctaaagaagattctgaagttgagagggaggcgtcaggaggacgagagtcgctctcggatgttatcggattcctcgacgcagtcctatcaagtgaaccaactgacatcggaggggacagaagctggctccacaataccatcaacaccctccaaaggccaggctctacccacagagtcaaaggtgagggcgagggagaagtctcgacatcgtcgacccaagataatcgatcaggtgaggagagtagagtctctgggggaacaagcgagccagaggcagaagcacatgctagaaacgttgataaacaaaatatacactgggccactgggagaggagctagtacagactctgtacctcaggatctgggcaatggaagag…	627	1842-2468	AWIKMPSFLKKILKLRGRRQEDESRSRMLSDSSTQSYQVNQLTSEGTEAGSTIPSTPSKGQALPTESKVRAREKSRHRRPKIIDQVRRVESLGEQASQRQKHMLETLINKIYTGPLGEELVQTLYLRIWAMEETPESLKILQMREDIRDQVLKMKTERWLRTLIRGEKTKLKDFQKRYEEVHPYLMKEKVEQIIMEEAWSLAAHIVQE*	208			atggctgggttgttgagcaccttcgacacgtttagctctaggaggagtgagagtattaataagtcaggaggaggtgctgttatccccggccagaggagcacagtctcagtgttcgtactaggcccaagtgttactgatgatgcagacaagttatccattgcaaccaccttcttagctcactcattagacacagataagcagcactctcagagaggagggttcctagtctccctacttgccatggcttacagtagtccagaattatacttgacaacaaatggagtaaatgccgatgttaagtacgtgatctacaacatagagaaggaccctaagaggacgaagacggatggatttattgtgaagacaagggacatggaatatgagaggaccacagagtgg…	13836	120-1694, Nucleocapsid 1821-1841, C’ protein 2471-3550, Phosphoprotein 3669-4715, Matrix protein 4866-6563, Fusion protein 6693-8420, Hemagglutinin-neuraminidase 8556-15242 , RNA polymerase protein		MAGLLSTFDTFSSRRSESINKSGGGAVIPGQRSTVSVFVLGPSVTDDADKLSIATTFLAHSLDTDKQHSQRGGFLVSLLAMAYSSPELYLTTNGVNADVKYVIYNIEKDPKRTKTDGFIVKTRDMEYERTTEWLFGPMVNKSPLFQGQRDAADPDTLLQIYGYPACLGAIIVQVWIVLVKAITSSAGLRKGFFNRLEAFRQDGTVKGALVFTGETVEGIGSVMRSQQSLVSLMVETLVTMNTARSDLTTLEKNIQIVGNYIRDAGLASFMNTIKYGVETKMAALTLSNLRPDINKLRSLIDTYLSKGPRAPFICILKDPVHGEFAPGNYPALWSYAMGVAVVQNKAMQQYVTGRTYLDMEMFLLGQAVAKDAESKISSALEDELGVTDTAKERLRHHLA…	4606
NC_001552						P protein	NP_056873	Phosphoprotein (P)	Antibodies	2578238	Suspected leaky scanning	2834203		Replicase co-factor	8030249	Severe	8030249						atggatcaagatgccctcatttctaaagaagattctgaagttgagagggaggcgtcaggaggacgagagtcgctctcggatgttatcggattcctcgacgcagtcctatcaagtgaaccaactgacatcggaggggacagaagctggctccacaataccatcaacaccctccaaaggccaggctctacccacagagtcaaaggtgagggcgagggagaagtctcgacatcgtcgacccaagataatcgatcaggtgaggagagtagagtctctgggggaacaagcgagccagaggcagaagcacatgctagaaacgttgataaacaaaatatacactgggccactgggagaggagctagtacagactctgtacctcaggatctgggcaatggaagagac…	627	1844-2470	MDQDALISKEDSEVEREASGGRESLSDVIGFLDAVLSSEPTDIGGDRSWLHNTINTLQRPGSTHRVKGEGEGEVSTSSTQDNRSGEESRVSGGTSEPEAEAHARNVDKQNIHWATGRGASTDSVPQDLGNGRDSGILEDPPNEGGYPRSGAEDENREMAANPDKRGEDQAEGLPEEIRRSAPLPDEREGRADNNGRGVEPGSPHSARVT	209	Terminal	Two nucleotide positions (+2)
NC_004442	No	ssDNA	Parvoviridae	Bocaparvovirus	Canine minute virus	NS1	NP_758521	NS1	Well characterized by sequence analysis, western blot [infected], immunofluorescence [infected]	21228124, 23135724, 19211770	Genomic and subgenomic RNA	19211770	Splicing	Replicase co-factor	17898054, 20219935						Icosahedral	Animal (dog)	tatgtctacgagacatatgagcaagagatcaaaagcgaggagccggagtcgcagtccacaggactcacgccgtccgaatggggagagagacttgggatcattccacaggggatggaccaggaaccaatcgtcctccactgtttcgagacaatcgactgggaggaagacaacaccgatgcatgtattcaatga	192	2388-2579	YVYETYEQEIKSEEPESQSTGLTPSEWGERLGIIPQGMDQEPIVLHCFETIDWEEDNTDACIQ*	63			atgcctggtcccgatagtccggttgagcagacgagttttctcgagacacatggacctgattccagttatcatcttaacctgtcgcattgtgcacatatggctgcctatagcgtattctccgttaaacagggaagagcacctccggtggctagcatttttgtccagagcgagattggcgaacgcgatttgcaccttcatttggtccttggaggacaggggctaaataaatatagcgctaaagcgttccgccatcagctacagtacaaattctgtgaaaatctaatcaccgttctagagaaacatgtaaacgaaggaactacttctgatcctgaaatgtgttcagttcttataaaatgtctatccaaagctaaaaacgaagaacatgcatattgtactatt…	4404	429-2387, NS1 2581-2931, NP1 2951-5044, VP1		MPGPDSPVEQTSFLETHGPDSSYHLNLSHCAHMAAYSVFSVKQGRAPPVASIFVQSEIGERDLHLHLVLGGQGLNKYSAKAFRHQLQYKFCENLITVLEKHVNEGTTSDPEMCSVLIKCLSKAKNEEHAYCTILQYKSRSGDLYACRVDPVEFICNYLLRKNLKYYTCMDPDKATQHIAYFDATSKTYAVTLANGKWVPTDCRKQWLNILRHNVIQKNEPIFAGEMFDVLPKVPESSWKIDMLSSQSKITKRETLMIDCMNRCEQNYWLTYEDLVNGCADLVVMLECQSGGNKLIEQILSMVHIKMTQKYTALSYILAKYDPIPFTTDNKVWKLLTLQGYNPWQFGHWLLCVLDKKAGKQNTINFYGPASTGKTNLAKAIVNAVQLYGCVNHQNKNFVF…	1467
NC_004442						NP1	NP_758522	NP1	Well characterized by sequence analysis, western blot [infected], knockout mutant phenotype [transfected]	21228124, 23135724, 19211770	Spliced subgenomic RNA	19211770		Post-transcription regulatory protein	28356522, 26637456	Moderate/severe	19211770		Nuclear localization (from human bocavirus).	23388199			atgtctacgagacatatgagcaagagatcaaaagcgaggagccggagtcgcagtccacaggactcacgccgtccgaatggggagagagacttgggatcattccacaggggatggaccaggaaccaatcgtcctccactgtttcgagacaatcgactgggaggaagacaacaccgatgcatgtattcaatgaa	192	2389-2580	MSTRHMSKRSKARSRSRSPQDSRRPNGERDLGSFHRGWTRNQSSSTVSRQSTGRKTTPMHVFNE	64	Terminal	One nucleotide position (+1)
NC_004285	No	ssDNA	Parvoviridae	Brevidensovirus	Aedes albopictus densovirus	hypothetical protein	NP_694827	NS1	Well characterized by sequence analysis; immunofluorescence [transfected], western blot [transfected] (from Aedes aegypti densovirus)	18089743, 18222517, 9557726	Subgenomic RNA (monocistronic)	23804640	2 strategies: expression from 2 subgenomic RNA and by alternative start codon on one of the 2 subgenomic RNAs								Icosahedral	Animal (invertebrates)	gagtgtgagtgcattttttgttgggagcatgacgcacagtgtaaatccaggaggagagaattggatttgggagagccaactggaagtgagagaggaatggccaacaattacgaacaatcaaggaacgaagatttatattgcaccgagacagtaccttcttcagctgcgttgcaagcaaacaccatcacggagcgagatatcagagaagatttcacagatcaaaccgttgataacatctacccacaattacacagcggctccagagcctctgaacagcttgaattcgcatttccaactattggaacaagaagctgggaaatacttatacgtcaatcttacgaacatctcaagccagattataaggaagaagattttcaatcacatattagacgtgttcga…	1122	383-1504	ECECIFCWEHDAQCKSRRRELDLGEPTGSERGMANNYEQSRNEDLYCTETVPSSAALQANTITERDIREDFTDQTVDNIYPQLHSGSRASEQLEFAFPTIGTRSWEILIRQSYEHLKPDYKEEDFQSHIRRVRRQLFPEKTMDNNGSQASTTQMLRDDIERCGIESIADSASEDNGDGVDGTCISTVDIQGNCIVNAHGNEQATGSKTRKIRATTTPESSESKKHKGSNNQQNIQEQSSTTAIADGHDIVDGELDGRSESNRETAYYTFVLHKNNCKEDWRYIATTRAKQAPSFITFDHGDHIHILFSSSNTGGNSTRVRTRITKFLSATSAGNAEATITFSKVKFLRNYILYCIRYGIETVNIYGNKIQQQLT	374			tccacagagtatataagaggtataaatgaagggagagtcagtagtatggaatcagtctgcagtgaacattcgccgtgtgaacacggcaatatagaagcaatggatacgtttaaagtactatttgaaaatagagatccaaacgacgtaatattagatgcagggtgcaaactgtatcatgaagaaaaaaaagaatatcaacagaaaagatgcggacaacgaaagcaacaaaacttaacggatataatccttgataaaataaaagaaaagaaaattacaacagcacaacaatgggaaaatatcatcgaaccagaattcaaaatacaactgatgaaagagtttggtttaaatgtagacagttatgtacaacggattgtaaggattgaaagaacaagaatacaa…	2142	290-382, NS1 1505-2596, NS1 2710-3666, VP		STEYIRGINEGRVSSMESVCSEHSPCEHGNIEAMDTFKVLFENRDPNDVILDAGCKLYHEEKKEYQQKRCGQRKQQNLTDIILDKIKEKKITTAQQWENIIEPEFKIQLMKEFGLNVDSYVQRIVRIERTRIQQIIKSKTLTEIMVEILNEEYIKNFTPGEDNSKLQNIIQWIEYMFKENNINIIHFLAWNEIIKPKRYKKINGMVLEGITNAGKSLILDNLLAMVKPEEIPRERDNSGFHLDQLPGAGSVLFEEPMITPVNVGTWKLLLEGKTIKTDVKNKDKEPIERTPTWITTATPITNNVHMNETSQILQRIKLYIFKKSIQHREDKYTINAQIQNKLISRPPGLVEPIHMAIVFVKNFKEIYKLIEEEDNAHTVNEKAIRLSEEAKQEAEEGYG…	713
NC_004285						hypothetical protein	NP_694828	NS2	Well characterized by sequence analysis; immunofluorescence [transfected], western blot [transfected] (from Aedes aegypti densovirus); beta-galactosidase activity [transfected] (from Aedes densonucleosis virus)	9557726, 18089743, 18222517	Subgenomic RNA (mono- and bicistronic), leaky scanning in the bicistronic sgRNA	23804640		Virulence factor (from Aedes aegypti densovirus)	18222517	Severe (from Aedes aegypti densovirus)	18222517		Bipartite nuclear localization signal at the C-term region, nuclear localization (from Aedes aegypti densovirus).	1822517			agtgtgagtgcattttttgttgggagcatgacgcacagtgtaaatccaggaggagagaattggatttgggagagccaactggaagtgagagaggaatggccaacaattacgaacaatcaaggaacgaagatttatattgcaccgagacagtaccttcttcagctgcgttgcaagcaaacaccatcacggagcgagatatcagagaagatttcacagatcaaaccgttgataacatctacccacaattacacagcggctccagagcctctgaacagcttgaattcgcatttccaactattggaacaagaagctgggaaatacttatacgtcaatcttacgaacatctcaagccagattataaggaagaagattttcaatcacatattagacgtgttcgaa…	1119	384-1502	SVSAFFVGSMTHSVNPGGENWIWESQLEVREEWPTITNNQGTKIYIAPRQYLLQLRCKQTPSRSEISEKISQIKPLITSTHNYTAAPEPLNSLNSHFQLLEQEAGKYLYVNLTNISSQIIRKKIFNHILDVFEDSYSPKKLWIITGHRQAQPKCYETTSKDAVLKALLTAQAKITEMELMGRASPPWIYKATVLLTHMAMNRQQAVRPERYEQQPRQNQVNQKNIKAAIINKIYKNKAVPPPSPTDTISSTESWMEEVNQIEKQHTTHSSSTKITAKRTGDISPQQGPSKRRALSPLITETTSTSSSHHQTQEETAQESEPESPSFLVQQAQEMQKRLSLFPKLNFSGTTFSIASVTVSKQSISMEIKSNNN*	372	Internal	One nucleotide position (+1)
NC_001401	No	ssDNA	Parvoviridae	Dependoparvovirus	Adeno-associated virus-2	major coat protein VP1	YP_680426	Capsid protein (VP1)	Western blot [infected]	7636974			Suspected alternative start codon	Capsid protein	7636974			21917944, 23015698			Icosahedral	Animal (mammals)	actggagacgcagactcagtacctgacccccagcctctcggacagccaccagcagccccctctggtctgggaactaatacgatggctacaggcagtggcgcaccaatggcagacaataacgagggcgccgacggagtgggtaattcctcgggaaattggcattgcgattccacatggatgggcgacagagtcatcaccaccagcacccgaacctgggccctgcccacctacaacaaccacctctacaaacaaatttccagccaatcaggagcctcgaacgacaatcactactttggctacagcaccccttgggggtattttgacttcaacagattccactgccacttttcaccacgtgactggcaaagactcatcaacaacaactggggattccgaccc…	618	2728-3345	TGDADSVPDPQPLGQPPAAPSGLGTNTMATGSGAPMADNNEGADGVGNSSGNWHCDSTWMGDRVITTSTRTWALPTYNNHLYKQISSQSGASNDNHYFGYSTPWGYFDFNRFHCHFSPRDWQRLINNNWGFRPKRLNFKLFNIQVKEVTQNDGTTTIANNLTSTVQVFTDSEYQLPYVLGSAHQGCLPPFPADVFMVPQYGYLTLN	206			atgccggggttttacgagattgtgattaaggtccccagcgaccttgacgagcatctgcccggcatttctgacagctttgtgaactgggtggccgagaaggaatgggagttgccgccagattctgacatggatctgaatctgattgagcaggcacccctgaccgtggccgagaagctgcagcgcgactttctgacggaatggcgccgtgtgagtaaggccccggaggcccttttctttgtgcaatttgagaagggagagagctacttccacatgcacgtgctcgtggaaaccaccggggtgaaatccatggttttgggacgtttcctgagtcagattcgcgaaaaactgattcagagaatttaccgcgggatcgagccgactttgccaaactggttcgcg…	2958	321-2186, Rep68/Rep 78 protein 2203-2226, capsid protein 2254-2727, capsid protein 3346-3927, capsid protein 4399-4410, capsid protein		MPGFYEIVIKVPSDLDEHLPGISDSFVNWVAEKEWELPPDSDMDLNLIEQAPLTVAEKLQRDFLTEWRRVSKAPEALFFVQFEKGESYFHMHVLVETTGVKSMVLGRFLSQIREKLIQRIYRGIEPTLPNWFAVTKTRNGAGGGNKVVDECYIPNYLLPKTQPELQWAWTNMEQYLSACLNLTERKRLVAQHLTHVSQTQEQNKENQNPNSDAPVIRSKTSARYMELVGWLVDKGITSEKQWIQEDQASYISFNAASNSRSQIKAALDNAGKIMSLTKTAPDYLVGQQPVEDISSNRIYKILELNGYDPQYAASVFLGWATKKFGKRNTIWLFGPATTGKTNIAEAIAHTVPFYGCVNWTNENFPFNDCVDKMVIWWEEGKMTAKVVESAKAILGGSKV…	984
NC_001401						assembly activating protein AAP	YP_004030758	AAP (Assembly Activating Protein)	Western blot [transfected]	20479244	Suspected leaky scanning at non-AUG start codon	20479244		Virulence factor (virion production)	20479244, 21917944	Severe	23015698		Nucleolar localization.	20479244, 23015698, 25552709			ctggagacgcagactcagtacctgacccccagcctctcggacagccaccagcagccccctctggtctgggaactaatacgatggctacaggcagtggcgcaccaatggcagacaataacgagggcgccgacggagtgggtaattcctcgggaaattggcattgcgattccacatggatgggcgacagagtcatcaccaccagcacccgaacctgggccctgcccacctacaacaaccacctctacaaacaaatttccagccaatcaggagcctcgaacgacaatcactactttggctacagcaccccttgggggtattttgacttcaacagattccactgccacttttcaccacgtgactggcaaagactcatcaacaacaactggggattccgaccca…	615	2729-3343	LETQTQYLTPSLSDSHQQPPLVWELIRWLQAVAHQWQTITRAPTEWVIPREIGIAIPHGWATESSPPAPEPGPCPPTTTTSTNKFPANQEPRTTITTLATAPLGGILTSTDSTATFHHVTGKDSSTTTGDSDPRDSTSSSLTFKSKRSRRMTVRRRLPITLPARFRCLLTRSTSSRTSSARRIKDASRRSQQTSSWCHSMDTSP*	204	Internal	One nucleotide position (+1)
NC_001401	No	ssDNA	Parvoviridae	Dependoparvovirus	Adeno-associated virus-2	major coat protein VP1	YP_680426	Capsid protein (VP1)	Western blot [infected]	7636974			Suspected subgenomic RNA	Capsid protein	7636974						Icosahedral	Animal (mammals)	tatggttctgtatctaccaacctccagagaggcaacagacaagcagctaccgcagatgtcaacacacaaggcgttcttccaggcatggtctggcaggacagagatgtgtaccttcaggggcccatctgggcaaagattccacacacggacggacattttcacccctctcccctcatgggtggattcggacttaaacaccctcctccacagattctcatcaagaacaccccggtacctgcgaatccttcgaccaccttcagtgcggcaaagtttgcttccttcatcacacagtactccacgggacaggtcagcgtggagatcgagtgggagctgcagaaggaaaacagcaaacgctggaatcccgaaattcagtacacttccaactacaacaagtctgtt…	471	3928-4398	YGSVSTNLQRGNRQAATADVNTQGVLPGMVWQDRDVYLQGPIWAKIPHTDGHFHPSPLMGGFGLKHPPPQILIKNTPVPANPSTTFSAAKFASFITQYSTGQVSVEIEWELQKENSKRWNPEIQYTSNYNKSVNVDFTVDTNGVYSEPRPIGTRYLT	157			atgccggggttttacgagattgtgattaaggtccccagcgaccttgacgagcatctgcccggcatttctgacagctttgtgaactgggtggccgagaaggaatgggagttgccgccagattctgacatggatctgaatctgattgagcaggcacccctgaccgtggccgagaagctgcagcgcgactttctgacggaatggcgccgtgtgagtaaggccccggaggcccttttctttgtgcaatttgagaagggagagagctacttccacatgcacgtgctcgtggaaaccaccggggtgaaatccatggttttgggacgtttcctgagtcagattcgcgaaaaactgattcagagaatttaccgcgggatcgagccgactttgccaaactggttcgcg…	2958	321-2186, Rep68/Rep 78 protein 2203-2226, capsid protein 2254-2727, capsid protein 3346-3927, capsid protein 4399-4410, capsid protein		MPGFYEIVIKVPSDLDEHLPGISDSFVNWVAEKEWELPPDSDMDLNLIEQAPLTVAEKLQRDFLTEWRRVSKAPEALFFVQFEKGESYFHMHVLVETTGVKSMVLGRFLSQIREKLIQRIYRGIEPTLPNWFAVTKTRNGAGGGNKVVDECYIPNYLLPKTQPELQWAWTNMEQYLSACLNLTERKRLVAQHLTHVSQTQEQNKENQNPNSDAPVIRSKTSARYMELVGWLVDKGITSEKQWIQEDQASYISFNAASNSRSQIKAALDNAGKIMSLTKTAPDYLVGQQPVEDISSNRIYKILELNGYDPQYAASVFLGWATKKFGKRNTIWLFGPATTGKTNIAEAIAHTVPFYGCVNWTNENFPFNDCVDKMVIWWEEGKMTAKVVESAKAILGGSKV…	984
NC_001401						X protein	YP_009110690	X protein	Western blot [infected], western blot [transfected]	25127256	Suspected subgenomic RNA	10774553		Replicase co-factor	25127256								atggttctgtatctaccaacctccagagaggcaacagacaagcagctaccgcagatgtcaacacacaaggcgttcttccaggcatggtctggcaggacagagatgtgtaccttcaggggcccatctgggcaaagattccacacacggacggacattttcacccctctcccctcatgggtggattcggacttaaacaccctcctccacagattctcatcaagaacaccccggtacctgcgaatccttcgaccaccttcagtgcggcaaagtttgcttccttcatcacacagtactccacgggacaggtcagcgtggagatcgagtgggagctgcagaaggaaaacagcaaacgctggaatcccgaaattcagtacacttccaactacaacaagtctgtta…	468	3929-4396	MVLYLPTSREATDKQLPQMSTHKAFFQAWSGRTEMCTFRGPSGQRFHTRTDIFTPLPSWVDSDLNTLLHRFSSRTPRYLRILRPPSVRQSLLPSSHSTPRDRSAWRSSGSCRRKTANAGIPKFSTLPTTTSLLMWTLLWTLMACIQSLAPLAPDT*	155	Internal	One nucleotide position (+1)
NC_000883	No	ssDNA	Parvoviridae	Erythrovirus	Human parvovirus B19	NS1	YP_004928144	NS1	Antibodies, immunoprecipitation [transfected]	7534811, 8970971	Subgenomic RNA	8337823	Splicing	Transcription regulatory protein, apoptotic factor	9420265, 9525624	Severe	16731932				Icosahedral	Animal (human)	aatgcagatgccctccacccagacctccaaaccaccccaattgtcacagacaccagtatcagcagcagtggtggtgaaagctctgaagaactcagtgaaagcagcttttttaacctcatcaccccaggcgcctggaacactgaaaccccgcgctctagtacgcccatccccgggaccagttcaggagaatcatttgtcggaagcccagtttcctccgaagttgtagct	228	2083-2310	NADALHPDLQTTPIVTDTSISSSGGESSEELSESSFFNLITPGAWNTETPRSSTPIPGTSSGESFVGSPVSSEVVA	76			atggagctatttagaggggtgcttcaagtttcttctaatgttctggactgtgctaacgataactggtggtgctctttactagatttagacacttctgactgggaaccactaactcatactaacagactaatggcaatatacttaagcagtgtggcttctaagcttgaccttaccggggggccactagcagggtgcttgtacttttttcaagcagaatgtaacaaatttgaagaaggctatcatattcatgtggttattggggggccagggttaaaccccagaaacctcacagtgtgtgtagaggggttatttaataatgtactttatcactttgtaactgaaaatgtgaagctaaaatttttgccaggaatgactacaaaaggcaaatactttagagat…	3990	616-2082, NS1 2311-2622, NS1 2633-2872, capsid 3122-4888, capsid 4971-5174, 11 kDa protein		MELFRGVLQVSSNVLDCANDNWWCSLLDLDTSDWEPLTHTNRLMAIYLSSVASKLDLTGGPLAGCLYFFQAECNKFEEGYHIHVVIGGPGLNPRNLTVCVEGLFNNVLYHFVTENVKLKFLPGMTTKGKYFRDGEQFIENYLMKKIPLNVVWCVTNIDGYIDTCISATFRRGACHAKKPRITTAINDTSSDAGESSGTGAEVVPFNGKGTKASIKFQTMVNWLCENRVFTEDKWKLVDFNQYTLLSSSHSGSFQIQSALKLAIYKATNLVPTSTFLLHTDFEQVMCIKDNKIVKLLLCQNYDPLLVGQHVLKWIDKKCGKKNTLWFYGPPSTGKTNLAMAIAKSVPVYGMVNWNNENFPFNDVAGKSLVVWDEGIIKSTIVEAAKAILGGQPTRVDQKM…	1329
NC_000883						7.5 kDa protein	YP_004928145	7.5 kDa protein	SDS-PAGE [in vitro translation], immunoprecipitation [transfected], immunoprecipitation [infected]	8337823	Spliced subgenomic RNA	8337823				None	16731932						atgcagatgccctccacccagacctccaaaccaccccaattgtcacagacaccagtatcagcagcagtggtggtgaaagctctgaagaactcagtgaaagcagcttttttaacctcatcaccccaggcgcctggaacactgaaaccccgcgctctagtacgcccatccccgggaccagttcaggagaatcatttgtcggaagcccagtttcctccgaagttgtag	225	2084-2308	MQMPSTQTSKPPQLSQTPVSAAVVVKALKNSVKAAFLTSSPQAPGTLKPRALVRPSPGPVQENHLSEAQFPPKL*	74	Internal	One nucleotide position (+1)
NC_006555	No	ssDNA	Parvoviridae	Iteradensovirus	Dendrolimus punctatus densovirus	nonstructural protein 1	YP_164339	NS1	Well characterized by sequence analysis; immunofluorescence [transfected] (from 5 relative Iteradensoviruses); SDS-PAGE [in vitro translation] (from Junonia coenia densovirus)	26475154, 25078704, 11739698	Suspected leaky scanning; subgenomic RNA (monocistronic) (from 5 relative Iteradensoviruses)	16033964, 25078704	Subgenomic RNA	Replicase co-factor (from Junonia coenia densovirus)	11739698				Predicted helicase/ATPase and replication initiation motifs.	16033964	Icosahedral	Animal (invertebrates)	aatgttccaactgatcgccaacaaaggtctattgaccggaataatgaaatcgttagtgtctatgaagatagtgccctcactgcaaacgaagagtttaataacgacggcttggacggagactcaggagaagattcaatatctagaagagaagataaagtcagtgcaagaggactcctcgccactgcagaatatactatacgaaattcctcaattaagcgaattattagaggaaggtttctccgaccagattgcggattatcatttccaattaataattgtagaactgtccaaatggttaataacgcaatggtcgctagagccagaaacgatggaaacagatccacagttggaatgcctccaatctctatggaactctgcaatggaaatgtctatggtaac…	1365	493-1857	NVPTDRQQRSIDRNNEIVSVYEDSALTANEEFNNDGLDGDSGEDSISRREDKVSARGLLATAEYTIRNSSIKRIIRGRFLRPDCGLSFPINNCRTVQMVNNAMVARARNDGNRSTVGMPPISMELCNGNVYGNSYNTEGIFRQFYQCVKRRMERLGADLYETFRNNSRGTRRILHDSIEYEESRHGCFNTMVEKLIERLDKGNGCAIFFHESPDQKGEWPYPENISRGYYPDFDFCVFKNDEVWNGKLAQEPTEEDSSDGREFGGRRWLDLEEYTYFHDSKIKKVNEVGKSWPFERSDLTPFPVPVKGHFHVLHACTWYNQECRCLSRHFDVNPRKNNALRSECISAEHIRNILLYNTKWPRWAIYIKVSNEEKFRFVYRTESVREEELRPIEQNELEG…	455			atgaacgcgcagtcaacaagtgaacaagtaataataagtgaagatataaatccagactcagtctacgcagtgctgccaaacggtatagacgtacatcacgctccttacacctgtaatcagaaccagtgtcacaatttaacgtcgcagcaaataataaatattgaacatgtgtttcaaacaaaggaatggcttgatggtcctttcggtacatgggttagcagtgataaaacagtgaaacgcgctattgaaatattttctttgcaaactatgcattatacttatacacaatttgtagattactatagaagcctagaatgtaatcctatatgggctgctcctagttttaatgggtttacggattattaccacacactagacgaatctattgacattatagaa…	2970	328-492, NS1 1858-2655, NS1 2745-4751, VP		MNAQSTSEQVIISEDINPDSVYAVLPNGIDVHHAPYTCNQNQCHNLTSQQIINIEHVFQTKEWLDGPFGTWVSSDKTVKRAIEIFSLQTMHYTYTQFVDYYRSLECNPIWAAPSFNGFTDYYHTLDESIDIIERLLNYQCEQDEYLSEMSQNDAKKVFINDLWDILEKKRPKQNTFQIIGEPSAGKNYFIDAILSFYLNTGIILNFNRFSQFPLMEAVNRRVNVWNEPNFEPAALDTIKMLLAGDPLKVNVKYQKEQYLQKTPIIVMTNKPVFPNDLAFHDRVCTYFWKRAPFLKEYHAKLHPMIWSYLVNTYVLESIDM*MPHLPGHKYIGPGTSDFKPIPIDSDDAIAREHDLAYLNADNNKDIYKADKTARDEFFSDFVHNNNYHSLIGGIGLGAK…	988
NC_006555						nonstructural protein 2	YP_164340	NS2	Immunofluorescence [transfected] (from 5 relative Iteradensoviruses)	25078704	Subgenomic RNA (monocistronic) (from 5 relative Iteradensoviruses)	25078704											atgttccaactgatcgccaacaaaggtctattgaccggaataatgaaatcgttagtgtctatgaagatagtgccctcactgcaaacgaagagtttaataacgacggcttggacggagactcaggagaagattcaatatctagaagagaagataaagtcagtgcaagaggactcctcgccactgcagaatatactatacgaaattcctcaattaagcgaattattagaggaaggtttctccgaccagattgcggattatcatttccaattaataattgtagaactgtccaaatggttaataacgcaatggtcgctagagccagaaacgatggaaacagatccacagttggaatgcctccaatctctatggaactctgcaatggaaatgtctatggtaact…	1362	494-1855	MFQLIANKGLLTGIMKSLVSMKIVPSLQTKSLITTAWTETQEKIQYLEEKIKSVQEDSSPLQNILYEIPQLSELLEEGFSDQIADYHFQLIIVELSKWLITQWSLEPETMETDPQLECLQSLWNSAMEMSMVTPIILKESSANFINVLKEEWNDSELTYMKLLETIAEGPDAYFTIALNTKNQDMDALIQWWKNSSNALTKEMDALFSSMNRLTKKANGHTQKTSQEDTTQISTSVSSKTTKCGTESLPKNPRKRIAVTEESSEDEDGSTSKNTPTFMTPKSKKSTKLEKAGRSKGQTLLPFQYQSKGTSTSYMPVLGTTKNVGASQGILTSIRERTMLCEANALAQNILETSCSITQNGRDGQFTLKCPTKKNSDLFIELNLYEKKNYDPSNKMNWKG…	453	Internal	One nucleotide position (+1)
NC_001718	No	ssDNA	Parvoviridae	Protoparvovirus	Porcine parvovirus	capsid protein 2	NP_757372	Capsid protein (VP2)	Western blot [transfected], well characterized by sequence analysis	23021153, 23044400	Subgenomic RNA (bicistronic)	16189014	Alternative start codon	Capsid protein							Icosahedral	Animal (mammals)	aatgtggaacaacacaaccctattaatgcaggcactgaattgtctgcaacaggaaatgaatctgggggtgggggcggcggtggcgggggtaggggtgctgggggggttggtgtgtctacaggtactttcaataatcaaacagaatttcaatacttgggggagggcttggttagaatcactgcacacgcatcaagactcatacatctaaat	210	2819-3028	NVEQHNPINAGTELSATGNESGGGGGGGGGRGAGGVGVSTGTFNNQTEFQYLGEGLVRITAHASRLIHLN	70			atggcagcgggaaacacttactcggaagaggtactaaaagctaccaactggcttcaagataatgctcaaaaagaagcattctcttatgtatttaaaacacaaaaagtcaatctaaatggaaaagaaattgcttggaataactacaacaaagatacaacagatgcggaaatgataaacctacaaagaggagcagaaacatcatgggaccaggcaacagacatggaatgggaatcagaaatcgacagcctcacaaaacggcaagtactgatttttgactctcttgttaaaaaatgtctctttgaaggtatattgcaaaagaacctaagtccaagtgactgctactggttcatacagcatgaacatggtcaagatactggctatcactgccatgtactacta…	3669	292-2019, non-structure protein 3/non-structure protein 1 2251-2280, non-structure protein 3 2287-2313, capsid protein 2456-2818, capsid protein 3029-4549, capsid protein		MAAGNTYSEEVLKATNWLQDNAQKEAFSYVFKTQKVNLNGKEIAWNNYNKDTTDAEMINLQRGAETSWDQATDMEWESEIDSLTKRQVLIFDSLVKKCLFEGILQKNLSPSDCYWFIQHEHGQDTGYHCHVLLGGKGLQQAMGKWFRKQLNNLWSRWLIMQCKVPLTPVERIKLRELAEDGEWVSLLTYTHKQTKKQYTKMTHFGNMIAYYFLNKKRKTTEREHGYYLSSDSGFMTNFLKEGERHLVSHLFTEANKPETVETTVTTAQEAKRGRIQTKKEVSIKCTIRDLVNKRCTSIEDWMMTDPDSYIEMMAQTGGENLIKNTLEITTLTLARTKTAYDLILEKAKPSMLPTFNISNTRTCKIFSMHNWNYIKVCHAITCVLNRQGGKRNTILFHGP…	1221
NC_001718						SAT	YP_006355433	SAT (small alternatively translated protein)	Western blot [transfected], immunofluorescence [transfected]	16189014	Subgenomic RNA (bicistronic), suspected leaky scanning	16189014		Virulence factor (virus spread)	28566374	Mild	16189014		Transmembrane helix. It affects the localization of the SAT protein in the membranes of the endoplasmic reticulum and the nucleus.	16189014, 28566374			atgtggaacaacacaaccctattaatgcaggcactgaattgtctgcaacaggaaatgaatctgggggtgggggcggcggtggcgggggtaggggtgctgggggggttggtgtgtctacaggtactttcaataatcaaacagaatttcaatacttgggggagggcttggttagaatcactgcacacgcatcaagactcatacatctaa	207	2820-3026	MWNNTTLLMQALNCLQQEMNLGVGAAVAGVGVLGGLVCLQVLSIIKQNFNTWGRAWLESLHTHQDSYI*	68	Internal	One nucleotide position (+1)
NC_004110	Yes (3 segments), segment S	ssRNA-	Peribunyaviridae	Orthobunyavirus	La Crosse virus	nucleoprotein	NP_671970	Nucleocapsid protein	SDS-PAGE [infected], immunofluorescence [infected], western blot [infected]	7077749, 17344298, 2573738			Alternative start codon	Nucleocapsid protein	23589854						Spherical/pleomorphic	Animal (human)	tatgatgtcgcatcaacaggtgcaaatggatttgatcctgatgcagggtatatggacttctgtgttaaaaatgcagaattactcaaccttgctgcagttaggatcttcttcctcaatgccgcaaaggccaaggctgctctctcgcgtaagccagagaggaaggctaaccctaaatttggagagtggcaggtggaggttatcaataatcattttcctggaaacaggaacaacccaattggtaacaacgatcttaccatccacagattatctgggtatttagcc	282	100-381	YDVASTGANGFDPDAGYMDFCVKNAELLNLAAVRIFFLNAAKAKAALSRKPERKANPKFGEWQVEVINNHFPGNRNNPIGNNDLTIHRLSGYLA	94			atgtcggatttggtgtttagatgggtccttgatcagtataacgagaatgatgatgagtctcagcacgagttgatcagaacaactattatcaacccaattgctgagtctaatggtgtaggatgggacagtgggccagagatctatctatcattctttccaggaacagaaatgtttttggaaactttcaaattctacccgctgaccattggaattcacagagtcaagcaaggcatgatggaccctcaatacctgaagaaggccttaaggcaacgctatggcactctcacagcagataagtggatgtcacagaaggttgcagcaattgctaagagcctgaaggatgtagagcagcttaaatggggaaaaggaggcctgagcgatactgctaaaacattcctg…	11544	82-99, nucleocapsid protein 382-789, nucleocapsid protein	NC_004108: 62-6853, RdRp NC_004109: 62-4387, G1/G2 membrane glycoprotein	MSDLVFRWVLDQYNENDDESQHELIRTTIINPIAESNGVGWDSGPEIYLSFFPGTEMFLETFKFYPLTIGIHRVKQGMMDPQYLKKALRQRYGTLTADKWMSQKVAAIAKSLKDVEQLKWGKGGLSDTAKTFLQKFGIRLP*MDYQEYQQFLARINTARDACVAKDIDVDLLMARHDYFGRELCKSLNIEYRNDVPFVDIILDIRPEVDPLTIDAPHITPDNYLYINNVLYIIDYKVSVSNESSVITYDKYYELTRDISDRLSIPIEIVIVRIDPVSKDLHINSDRFKELYPTIVVDINFNQFFDLKQLLYEKFGDDEEFLLKVAHGDFTLTAPWCKTGCPEFWKHPIYKEFKMSMPVPERRLFEESVKFNAYESERWNTNLVKIREYTKKDYSEHISK…	3845
NC_004110						non-structural protein	NP_671971	Non-structural protein NSs	SDS-PAGE[infected], SDS-PAGE [in vitro]	7077749, 6223987	Leaky scanning (from Bunyamwera virus)	16188988		Suppressor of interferon response, apoptosis factor, suppressor of RNA silencing	17344298, 21118815, 14517326, 16051834, 15596819	Moderate	16051834, 21118815, 14517326		Trp/GH3 motif predicted to form an amphipatic alpha-helix.	14517326			atgatgtcgcatcaacaggtgcaaatggatttgatcctgatgcagggtatatggacttctgtgttaaaaatgcagaattactcaaccttgctgcagttaggatcttcttcctcaatgccgcaaaggccaaggctgctctctcgcgtaagccagagaggaaggctaaccctaaatttggagagtggcaggtggaggttatcaataatcattttcctggaaacaggaacaacccaattggtaacaacgatcttaccatccacagattatctgggtatttag	279	101-379	MMSHQQVQMDLILMQGIWTSVLKMQNYSTLLQLGSSSSMPQRPRLLSRVSQRGRLTLNLESGRWRLSIIIFLETGTTQLVTTILPSTDYLGI*	92	Internal	One nucleotide position (+1)
NC_001479	No	ssRNA+	Picornaviridae	Cardiovirus	Encephalomyocarditis virus	polyprotein	NP_056777	Polyprotein	Western blot [in vitro translation]	2549719, 1325705			Ribosomal frameshifting								Icosahedral	Animal (mammals)	ttccagacccaaggagcggcagtgtcatcaatggctcaaaccctactgccgaacgaccttgccagcaaagctatgggatcagcttttacggctttgctcgatgccaacgaggacgcccaaaaagcaatgaagattataaagacattaagttctctatcggatgcatgggaaaatgtaaaagaaacactaaacaacccagagttctggaagcagctcttgagcagatgtgtgcagctgattgcagggatgacaatagcagtgatgcatccggaccctttgactctgctctgcttaggaacattgacggccgccgagattacaagccagacaagtctgtgcgaagaaatagcagctaag	357	3996-4352	FQTQGAAVSSMAQTLLPNDLASKAMGSAFTALLDANEDAQKAMKIIKTLSSLSDAWENVKETLNNPEFWKQLLSRCVQLIAGMTIAVMHPDPLTLLCLGTLTAAEITSQTSLCEEIAAK	119			atggccacaaccatggaacaagagacttgcgcgcactctctcacttttgaggaatgcccaaaatgctctgctctacaataccgtaatggattttacctgctaaagtatgatgaagaatggtacccagaggagttattgactgatggagaggatgatgtctttgatcccgaattagacatggaagtcgttttcgagttacagggcaattccacctcctcagacaagaataactcctcctcggaaggcaatgaaggtgtgatcatcaataacttttactccaaccaatatcaaaactccattgacctctctgctaatgcagccgggtctgacccacccagaacctacggtcaattttcgaatctcttttcgggcgcagtgaatgccttttctaatatgctt…	6522	834-3995, 2B* protein 4353-7712, polyprotein		MATTMEQETCAHSLTFEECPKCSALQYRNGFYLLKYDEEWYPEELLTDGEDDVFDPELDMEVVFELQGNSTSSDKNNSSSEGNEGVIINNFYSNQYQNSIDLSANAAGSDPPRTYGQFSNLFSGAVNAFSNMLPLLADQNTEEMENLSDRVSQDTAGNTVTNTQSTVGRLVGYGTVHDGEHPASCADTASEKILAVERYYTFKVNDWTSTQKPFEYIRIPLPHVLSGEDGGVFGAALRRHYLVKTGWRVQVQCNASQFHAGGLLVFMAPEYPTLDAFAMDNRWSKDNLPNGTRTQTNKKGPFAMDHQNFWQWTLYPHQFLNLRTNTTVDLEVPYVNIAPTSSWTQHASWTLVIAVVAPLTYSTGASTSLDITASIQPVRPVFNGLRHETLSRQSPIPVT…	2173
NC_001479						truncated polyprotein	YP_006383902	2B*	Western blot [infected], knockout mutant phenotype [infected], mass spectrometry [infected]	22025686	Ribosomal frameshifting	22025686				Moderate	22025686						ccagacccaaggagcggcagtgtcatcaatggctcaaaccctactgccgaacgaccttgccagcaaagctatgggatcagcttttacggctttgctcgatgccaacgaggacgcccaaaaagcaatgaagattataaagacattaagttctctatcggatgcatgggaaaatgtaaaagaaacactaaacaacccagagttctggaagcagctcttgagcagatgtgtgcagctgattgcagggatgacaatagcagtgatgcatccggaccctttgactctgctctgcttaggaacattgacggccgccgagattacaagccagacaagtctgtgcgaagaaatagcagctaa	354	3998-4351	PDPRSGSVINGSNPTAERPCQQSYGISFYGFARCQRGRPKSNEDYKDIKFSIGCMGKCKRNTKQPRVLEAALEQMCAADCRDDNSSDASGPFDSALLRNIDGRRDYKPDKSVRRNSS*	117	Internal	Two nucleotide positions (+2)
NC_001366	No	ssRNA+	Picornaviridae	Cardiovirus	Theiler's murine encephalomyelitis virus	polyprotein	NP_040350	Polyprotein	Western blot [in vitro translation], SDS-PAGE [infected]	2555559, 6245266			Internal ribosome entry site (IRES)	The polyprotein gene-region overlapping L* encodes a leader (L) zinc-binding protein that inhibits the host interferon production and a non-surface capsid protein (VP4).	7494325, 11483724, 22403027						Icosahedral	Animal (mammals)	cacggatacccagacgtgtgccctatttgcacagccgttgacgctactcccgactttgaatatttgctcatggcagacggagaatggttccctacggaccttctttgtgtggacttggacgatgacgtcttctggccttcggacacgagcactcaacctcaaacaatggaatggactgatgtaccgctcgtatgcgatactgtcatggaaccccagggaaatgcctcgtcatctgataagagtaactcccagtcctcaggaaatgagggggttatcattaataacttctattccaatcaataccagaactcaattgatttgtctgccagtggtggcaacgctggcgatgctccccagaacaatggacaactgtccagcattctgggtggagctgcaaat…	474	1080-1553	HGYPDVCPICTAVDATPDFEYLLMADGEWFPTDLLCVDLDDDVFWPSDTSTQPQTMEWTDVPLVCDTVMEPQGNASSSDKSNSQSSGNEGVIINNFYSNQYQNSIDLSASGGNAGDAPQNNGQLSSILGGAANAFATMAPLLMDQNTEEMENLSDRVA	158			atggcttgcaaatctgacaaagcagggaattcggccacaaacacacagtctactgttggccggctctgtggctatggaaagtcccaccacggagaacacccaacctcttgtgccgatgccgcgactgacaaggtcctcgcggctgaacgttactacactatcgatctggctagttggaccacttcccaagaagctttctctcacatcaggattcctctccctcacgtccttgctggcgaggacggaggggtttttggagctaccttaaggagacactacctctgcaagactggatggcgcgtacaagtccaatgcaacgcctcccagtttcatgctggctcccttcttgtcttcatggctccagaattctatactggtaaaggaacaaaatcaggcact…	6408	1068-1079, polyprotein/2B* 1554-4247, polyprotein/2B* 4278-7979, polyprotein		MACKSDKAGNSATNTQSTVGRLCGYGKSHHGEHPTSCADAATDKVLAAERYYTIDLASWTTSQEAFSHIRIPLPHVLAGEDGGVFGATLRRHYLCKTGWRVQVQCNASQFHAGSLLVFMAPEFYTGKGTKSGTMEPSDPFTMDTTWRSPQSAPTGYRYDRQAGFFAMNHQNQWQWTVYPHQILNLRTNTTVDLEVPYVNVAPSSSWTQHANWTLVVAVLSPLQYATGSSPDVQVTASLQPVNPVFNGLRHETVLAQSPIPVTVREHQGCFYSTNPDTTVPIYGKTISTPSDYMCGEFSDLLELCKLPTFLGNPSTDNKRYPYFSATNSVPATSLVDYQVALSCSCTANSMLAAVARNFNQYRGSLNFLFVFTGAAMVKGKFLIAYTPPGAGKPTTRDQA…	2135
NC_001366						protein L*	YP_003587920	L*	Western blot [infected], immunofluorescence [infected]	12368308, 11601921	Internal ribosomal entry site, non-AUG start codon, alternative AUG start codon	12368308		Suppressor of interferon response, virulence factor	23825954, 9765399, 12368308, 10982352	Moderate	9886365, 19923182		Targets mitochondrial outer membrane. Association with microtubules.	21228226, 11601921			acggatacccagacgtgtgccctatttgcacagccgttgacgctactcccgactttgaatatttgctcatggcagacggagaatggttccctacggaccttctttgtgtggacttggacgatgacgtcttctggccttcggacacgagcactcaacctcaaacaatggaatggactgatgtaccgctcgtatgcgatactgtcatggaaccccagggaaatgcctcgtcatctgataagagtaactcccagtcctcaggaaatgagggggttatcattaataacttctattccaatcaataccagaactcaattgatttgtctgccagtggtggcaacgctggcgatgctccccagaacaatggacaactgtccagcattctgggtggagctgcaaatg…	471	1081-1551	TDTQTCALFAQPLTLLPTLNICSWQTENGSLRTFFVWTWTMTSSGLRTRALNLKQWNGLMYRSYAILSWNPREMPRHLIRVTPSPQEMRGLSLITSIPINTRTQLICLPVVATLAMLPRTMDNCPAFWVELQMLLLLWHLSSWTRTQRRWKTSLTE*	156	Internal	One nucleotide position (+1)
NC_006579	No	ssRNA-	Pneumoviridae	Orthopneumovirus	Pneumonia virus of mice J3666	phosphoprotein	YP_173327	Phosphoprotein (P)	Western blot [infected]	8035533			Suspected alternative start codon	Component of the nucleocapsid complex	8837886						Pleomorphic	Animal (mammals)	catgtcaccaaatataacatgccccctatattgcgtagctcattcaaactcccttccccgagagttgctgcaaatcttactaaaccctctactccccctaccactccaccacccacacctccccagaacaaggaagagcagcccaaagagtctgatgttgacattgagactatacatgtctatggggttcctgacaatccggaacacagcaagaagccatgctgctcagatgataccgatactaagaaaactaggaagccgatggtcacctttgtggaacccgaagagaaatttgtcggattgggagctagcttgtacaaggagaccatgcaaacctttgctgctgatggttatgatgaagaaagcaacctatcgtttgaggagactaaccaagagccg…	417	2395-2811	HVTKYNMPPILRSSFKLPSPRVAANLTKPSTPPTTPPPTPPQNKEEQPKESDVDIETIHVYGVPDNPEHSKKPCCSDDTDTKKTRKPMVTFVEPEEKFVGLGASLYKETMQTFAADGYDEESNLSFEETNQEPGSSSVE	139			atgggctgtaatgtgatgatggagcttgattatggtggacgagctgcatggctggcattccacataaccaactttgataggtcagatttggaaactatcctaagaggtgctagggtgtgcaatacatggcaagatcagagactctccgtgtaccttgtgggaagggattgcaatttgttaagaccatttgtgcaagctgccaaatttatccataatactaggagaggccaaacattaacacattggttcacaaaaaatatcgtgtttagttctacagggcaagagacagagcctcccattgaccccacatgtgagctgttggtagagctgatcagtggttaaatgtccacagctatgaacaagttcactcagaccatctctaaacctgccactatcttg…	13341	81-422, NS1 474-944, NS2 1067-2248, Nucleocapsid 2275-2394, Phosphoprotein 2812-3162, Phosphoprotein 3190-3963, Matrix protein 4123-4467, Small hydrophobic protein 4593-5783, Attachement protein 5870-7483, Fusion protein 7582-8112, M2-1 8046-8342, M2-2 8472-14594, L polymerase subunit		MGCNVMMELDYGGRAAWLAFHITNFDRSDLETILRGARVCNTWQDQRLSVYLVGRDCNLLRPFVQAAKFIHNTRRGQTLTHWFTKNIVFSSTGQETEPPIDPTCELLVELISG*MSTAMNKFTQTISKPATILNISDSEESGDEAGVGKVSRTTQSSERWLDLLIEKFQPSLQNITRYINWNFIRICNDRLKKEKMGYIEAKQYVEDMAWMVIASEADSIEWKCIRRQEKVTGVKYPKFFFVQHKEDWIECTGCIPYPGHDLIYDEDDDD*MSLDRLKLNDVSNKDSLLSNCKYSVTRSTGDVTSVSGHAMQKALARTLGMFLLTAFNRCEEVAEIGLQYAMSLLGRDDSIKILREAGYNVKCVDTQLKDFTIKLQGKEYKIQVLDIVGIDAANLADLE…	4436
NC_006579						P2	YP_173328	P2	Western blot [infected]	8035533	Suspected leaky scanning			Gene expression regulator	17881076								atgtcaccaaatataacatgccccctatattgcgtagctcattcaaactcccttccccgagagttgctgcaaatcttactaaaccctctactccccctaccactccaccacccacacctccccagaacaaggaagagcagcccaaagagtctgatgttgacattgagactatacatgtctatggggttcctgacaatccggaacacagcaagaagccatgctgctcagatgataccgatactaagaaaactaggaagccgatggtcacctttgtggaacccgaagagaaatttgtcggattgggagctagcttgtacaaggagaccatgcaaacctttgctgctgatggttatgatgaagaaagcaacctatcgtttgaggagactaaccaagagccgg…	414	2396-2809	MSPNITCPLYCVAHSNSLPRELLQILLNPLLPLPLHHPHLPRTRKSSPKSLMLTLRLYMSMGFLTIRNTARSHAAQMIPILRKLGSRWSPLWNPKRNLSDWELACTRRPCKPLLLMVMMKKATYRLRRLTKSRVLHL*	137	Internal	One nucleotide position (+1)
NC_001841	No	ssRNA-	Potyviridae	Potyvirus	Sweet potato feathery mottle virus	polyprotein	NP_045216	Polyprotein	Well characterized by sequence analysis	23624656, 20882307			Transcriptional slippage								Filamentous	Plant	aaactggacgaacaattggccacaaggaacgagatcagaaaagatctcaaagtaaaatggaggtggggactctacagactagtcaagaagaccaggaaggacaaccaaagacagcgccgacagaggcgcatggagaaggaacagcaattattgatggctatgccacctcaagctctgacgggcatctccattgctgggggtccatcggcgagtctggaaatgactccaactccgaatgggaagatttcctgcacgccttccatgaagaagaagaaaactttaaaatctcccagattaacacaagagaaaattcacgagctcacgcaggcagttctgaaaattgcgtgcagaaaaaggatgaacatagaattggtggacaagaagtccacaaaagggcag…	696	1387-2082	KLDEQLATRNEIRKDLKVKWRWGLYRLVKKTRKDNQRQRRQRRMEKEQQLLMAMPPQALTGISIAGGPSASLEMTPTPNGKISCTPSMKKKKTLKSPRLTQEKIHELTQAVLKIACRKRMNIELVDKKSTKGQYKKFQGANYLFLHLKHMEGLRESVDLRIHTTTQNLVLQAAKVGAWKRTVKTTMLSKGSSGLVLNPDKLLGPRGHAPHGMLVVRGALRGVLYDARMKLGR	232			atggcaactgtaatggcatctgcgaaaccggctggtaagcgaaagcttacgtggaaggagtgctgcaacaagtgggggagagctgcaatggaacagcagcaacagcagcagtctaagaagactgtacacttgggacgcgaccatctggccgcatatctccttgcgtttgtgccagaaactgaatggcacaaatattattatggcagtcgtggaggaccatcccctgctctgctcattctgaagggcgccattgaacatggcgaagtttacaagtgggagtctgagctcactttttgtgctgaatgtgatgatgtcctggatggacataattgtgatagctgtggacaccgccacattaaacgcgatgataacatcgcagataacatgaacgccattgct…	9582	118-1386, polyprotein 2083-3951, polyprotein 4156-10599, polyprotein		MATVMASAKPAGKRKLTWKECCNKWGRAAMEQQQQQQSKKTVHLGRDHLAAYLLAFVPETEWHKYYYGSRGGPSPALLILKGAIEHGEVYKWESELTFCAECDDVLDGHNCDSCGHRHIKRDDNIADNMNAIARALGGYDAYYASNWAVYETAKYELDQVAPTAGMLYKQAKEAEKLLGKRPTRREIQEVEDLWAEYEEAAAREAAEASEASNGHATSEVANKNAYLSDGEDDEAFPPLVVTVEKVVPATTIIESTPEVGKTIEVQTPLEPVPEVLAATTFVEATIDGKDAPTGSIQFGTIVCELEPTKASEAEIAKEPTTGFFFGTIPAIVPLPTIPLLKLESTIVEPIATPTVVVTSSEIVKVPIATPTEVEKASKAPLPKHLYPWTAKTQTPGKVH…	3193
NC_001841						pispo	YP_009440977	P1N-PISPO	Mass spectrometry [infected]	26792740	Transcriptional slippage	26757490, 27185887		Suppressor of RNA silencing	26792740, 26757490								actggacgaacaattggccacaaggaacgagatcagaaaagatctcaaagtaaaatggaggtggggactctacagactagtcaagaagaccaggaaggacaaccaaagacagcgccgacagaggcgcatggagaaggaacagcaattattgatggctatgccacctcaagctctgacgggcatctccattgctgggggtccatcggcgagtctggaaatgactccaactccgaatgggaagatttcctgcacgccttccatgaagaagaagaaaactttaaaatctcccagattaacacaagagaaaattcacgagctcacgcaggcagttctgaaaattgcgtgcagaaaaaggatgaacatagaattggtggacaagaagtccacaaaagggcagta…	693	1389-2081	TGRTIGHKERDQKRSQSKMEVGTLQTSQEDQEGQPKTAPTEAHGEGTAIIDGYATSSSDGHLHCWGSIGESGNDSNSEWEDFLHAFHEEEENFKISQINTRENSRAHAGSSENCVQKKDEHRIGGQEVHKRAVQEISRSKLFVPSFKTYGRLKRVSGFKNSHNNSKPRTSSCQGWGMEKNCKDNNVVQRFKWPGVESRQTVGPKRSCTTRNARGAWGFTRSAIRRTNEAW*	230	Internal	Two nucleotide positions (+2)
NC_002509	No	ssRNA+	Potyviridae	Potyvirus	Turnip mosaic virus	polyprotein	NP_062866	Polyprotein	Western blot [infected]	15218194			Transcriptional slippage	The polyprotein gene-region overlapping P3N-PIPO encodes the P3 non-structural protein (pathogenicity determinant)	15218194, 20064058, 8397284						Filamentous	Plant	gaaaaaagttatctacaaatcttggacgaagcatggaacgagttaagttggtcggagcgctgtgctataagatactactcgtcaaagcaagcaatctttacacagaaagatttgccaatgaaaagcgaagccgatttaggcggcagatacagcgtgtcagtcatgtcatcttacgaacggagtaag	186	3077-3262	EKSYLQILDEAWNELSWSERCAIRYYSSKQAIFTQKDLPMKSEADLGGRYSVSVMSSYERSK	62			atggcagcagttacattcgcatcagctatcaccaacgccatcaccagcaaaccagcactcaccggaatggtgcagtttgggagtttcccaccaatgccattgcgatccaccaccgtcaccacagtcgccacttcagtggcgcaacctaaactgtacacagtgcagtttggaagccttgacccagtagtcgtcaagagtggagcagggtcccttgctaaggcaacacgccagcagcctaacgttgaaatagacgttagcctcagtgaagccgcagctctggaggttgcgaaacctagatcgaatgccgtgttgaggatgcacgaggaagcaaacaaggagagagcactctttttggactgggaggctagtttgaagagaagctcgtatggaattgctgag…	9309	131-3076, polyprotein 3263-9625, polyprotein		MAAVTFASAITNAITSKPALTGMVQFGSFPPMPLRSTTVTTVATSVAQPKLYTVQFGSLDPVVVKSGAGSLAKATRQQPNVEIDVSLSEAAALEVAKPRSNAVLRMHEEANKERALFLDWEASLKRSSYGIAEDEKVVMTTHGVSKIVPRSSRAMKLKRARERRRAQQPIILKWEPKLSGISIGGGLSASVIEAEEVRTKWPLHKTPSMKKRTVHRICKMNDQGVDMLTRSLVKIFKTKSANIEYIGKKSIKVDFIRKERTKFARIQVAHLLGKRAQRDLLTGMEENHFIDILSKYSGNKTTINPGVVCAGWSGIVVGNGILTQKRSRSPSEAFVIRGEHEGKLYDARIKVTRTMSHKIVHFSAAGANFWKGFDRCFLAYRSDNREHTCYSGLDVTECG…	3102
NC_002509						PIPO	YP_003587806	P3N-PIPO	Western blot [infected], knockout mutant phenotype [infected], well characterized by sequence analysis	18408156, 20170935, 24225158	Ribosomal frameshifting, transcriptional slippage	18408156, 26113364		Movement protein	20585568, 22511869	Moderate	20170935						aaaaagttatctacaaatcttggacgaagcatggaacgagttaagttggtcggagcgctgtgctataagatactactcgtcaaagcaagcaatctttacacagaaagatttgccaatgaaaagcgaagccgatttaggcggcagatacagcgtgtcagtcatgtcatcttacgaacggagtaa	183	3079-3261	KKLSTNLGRSMERVKLVGALCYKILLVKASNLYTERFANEKRSRFRRQIQRVSHVILRTE*	60	Internal	Two nucleotide positions (+2)
NC_006008	Yes (10 segments), segment 9	dsRNA	Reoviridae	Orbivirus	Bluetongue virus	VP6 protein	YP_052953	VP6	Western blot [infected], SDS-PAGE [infected] , knockout mutant phenotype [infected]	2152806, 1331303, 19553329			Suspected alternative start codon	Replicase co-factor	19553329						Icosahedral	Animal (mammals)	gatggtgaggggacgcaatcggagagcggccagaaggaagagggcggcaaagagactaaagatgcagatgtggatagacgcatacatactgcagtgggatctggatcaggcacaaaaggatctggagaacgcgcgaacgagaatgctaacagaggagatggaaaggttggaggaggaggtggagatgctgatgcgggagttggagctactggaacgaatggaggaagatgggtagtt	237	181-417	DGEGTQSESGQKEEGGKETKDADVDRRIHTAVGSGSGTKGSGERANENANRGDGKVGGGGGDADAGVGATGTNGGRWVV	79			atgtcagctgcgatacttcttgcacccggtgacgtgatcaagcgttcatccgaggagttaaaacagaggcagattcagattaatttggttgattggatggagagtgagggcggaaaagaggataaaacagaacctaaagaggagagcaaagcagaaggatcaaagctaacggaagagattgctcgcgcgattgaatctaaatacggtacgaagattgatgtttacagggatgacgttccagctcagatcatcgaggtggaacgcagtctccagaaagagttgggaatttcccgtgagggagtggccgagcagaccgagagattgagagatctgcggcggaaagagaagaatgggacgcatgctaaagccgttgagagaggaggacgcaagcagaggaag…	18219	16-180, VP6 capsid protein 418-1005, VP6 capsid protein	NC_006007: 20-1084, NS2 NC_006010: 30-1610, capsid protein VP5 NC_006013: 47-2917, VP2 hypothetical protein NC_006014: 18-2723, VP3 protein NC_006015: 20-709, non-structural protein P8 NC_006022: 18-1067, VP7 protein NC_006023: 12-3920, capsid protein VP1 NC_006024: 9-1943, core protein VP4 NC_006025: 35-1693, non-structural NS1 protein	MSAAILLAPGDVIKRSSEELKQRQIQINLVDWMESEGGKEDKTEPKEESKAEGSKLTEEIARAIESKYGTKIDVYRDDVPAQIIEVERSLQKELGISREGVAEQTERLRDLRRKEKNGTHAKAVERGGRKQRKKAHGDAQREGVEEEKTSEEPARIGITIEGVMSQKKLLSMIGGVERKMAPIGARESAVMLVSNSIKDVVRATAYFTAPTGDPHWKEVAREASKKKNILAYTSTGGDVKTEFLHLIDHL*MEQKQRRFTKNIFVLDVTAKTLCGAIAKLSSQPYCQIKIGRVVAFKPVKNPEPKGYVLNVPGPGAYRIQDGQDIISLMLTPHGVEATTERWEEWKFEGVSVTPMATRVQYNGVMVDAEIKYCKGMGIVQPYMRNDFDRNEMPDLPGVM…	6063
NC_006008						NS4 protein	YP_006390083	NS4	Western blot [infected], immunofluorescence [infected], knockout mutant phenotype [infected], inferred by computational methods	22241985, 22022432, 27009961, 18489030	Suspected leaky scanning	18489030		Virulence factor, suppressor of interferon response	22241985, 27009961	Moderate	22241985						atggtgaggggacgcaatcggagagcggccagaaggaagagggcggcaaagagactaaagatgcagatgtggatagacgcatacatactgcagtgggatctggatcaggcacaaaaggatctggagaacgcgcgaacgagaatgctaacagaggagatggaaaggttggaggaggaggtggagatgctgatgcgggagttggagctactggaacgaatggaggaagatgggtag	234	182-415	MVRGRNRRAARRKRAAKRLKMQMWIDAYILQWDLDQAQKDLENARTRMLTEEMERLEEEVEMLMRELELLERMEEDG*	77	Internal	One nucleotide position (+1)
NC_013231	Yes (10 segments), segment S1	dsRNA	Reoviridae	Orthoreovirus	Mammalian orthoreovirus	sigma-1 protein	NP_694682	Sigma1 (outer capsid protein, hemagglutinin)	Antibodies, immunoprecipitation [transfected]	3811238, 3511608, 3543215			Suspected alternative start codon								Icosahedral	Animal (mammals)	aatggaacatcattgtcaaaagggcttgaatcaaggattgcagcgctcgaaaagacgtcccaaatacactctgatactctcctcaggatcacccaaggactcgatgatgcaaataaacgaatcatcgctcttgaacaaagtagggacgacctggttgcatcagtcagtgatgcacaacttgcaatctccagattggaaaactctgtcggagccctccaaacagctatcaatggacttgattcgagtgttacccagctgggtggtcgagtgggacagcttgagacaggacttgcaggattacgcgctgaccacgacaatctcgctacgagagtggatactgcggaacgtaacattggatcattgacc	366	58-423	NGTSLSKGLESRIAALEKTSQIHSDTLLRITQGLDDANKRIIALEQSRDDLVASVSDAQLAISRLENSVGALQTAINGLDSSVTQLGGRVGQLETGLAGLRADHDNLATRVDTAERNIGSLT	122			atggatcctcgcttacgtgaagaagtagtgcgattaataattgcattgacgggcgatactgagctatctacacttacattacgtgtgacctccatacaatcggatttcgaatctcgaatagccacattagagcgtacagcggtcactagcgcagcggcacctctctcgattagcaataatcgtatgactatgggcttgaatgacggattaacattgtcgggaaataatcttgccattcgactgccaggaaacacaggtctgaatattcagaatggtggacttcaatttcggtttaatactgaccagttccagatagttaacaataacttgactctcaagacaactatctttgatccaatcaactccagaataagtacgattgaacaaagttacgtggta…	22464	1-57, sigma1 protein 424-1368, sigma1 protein	NC_013229: 1-3828, lambda-1 protein NC_013226: 1-3870, lambda-2 protein NC_013234: 1-1098, sigma-3 protein NC_013228: 1-2127, mu-1 protein NC_013232: 19-1275, major core protein NC_013227: 14-2224, mu-2 protein NC_013230: 19-2184, mu-NS protein NC_013225: 1-3804, minor core protein NC_013233: 28-1128, sigma-NS protein	MDPRLREEVVRLIIALTGDTELSTLTLRVTSIQSDFESRIATLERTAVTSAAAPLSISNNRMTMGLNDGLTLSGNNLAIRLPGNTGLNIQNGGLQFRFNTDQFQIVNNNLTLKTTIFDPINSRISTIEQSYVVSAVTPLRLNSSTKVLDMLIDSSTLEINSSGQLAVKSTSPNLRYPIADVSGSIGVSPNYRFRQSMWIGIVSYSGSGLSWRIQVNSDIFIADDYIHICLPAFDGFTIADGGDLSLNFVTGLLPPLLTGDTEPAFHNDVVTYGARTIAIGLSSGGTPQYISKNLWVEQWQDGVLRLRVEGGGLITHSNSKWPAMTISYPRSFT*MKRIPRKTKGKSSGKGNDSTERADDGSSQLRDKQNNKAGPATTEPGTSNREQYKARPGIASVQRA…	7479
NC_013231						minor capsid cell attachment protein sigma1s	YP_009344826	Sigma1s (minor capsid cell, attachment protein)	SDS-PAGE [infected], immunoprecipitation [transfected]	3855548, 3999193, 3543215	Suspected leaky scanning	3999193		Virulence factor, apoptosis factor	21917967, 19897716, 15708993, 24067959	Severe	15708993		N-terminal basic cluster (inducer of apoptosis).	24067959			atggaacatcattgtcaaaagggcttgaatcaaggattgcagcgctcgaaaagacgtcccaaatacactctgatactctcctcaggatcacccaaggactcgatgatgcaaataaacgaatcatcgctcttgaacaaagtagggacgacctggttgcatcagtcagtgatgcacaacttgcaatctccagattggaaaactctgtcggagccctccaaacagctatcaatggacttgattcgagtgttacccagctgggtggtcgagtgggacagcttgagacaggacttgcaggattacgcgctgaccacgacaatctcgctacgagagtggatactgcggaacgtaacattggatcattga	363	59-421	MEHHCQKGLNQGLQRSKRRPKYTLILSSGSPKDSMMQINESSLLNKVGTTWLHQSVMHNLQSPDWKTLSEPSKQLSMDLIRVLPSWVVEWDSLRQDLQDYALTTTISLREWILRNVTLDH*	120	Internal	One nucleotide position (+1)
NC_003768	Yes (12 segments), segment 12	dsRNA	Reoviridae	Phytoreovirus	Rice dwarf virus	nonstructural protein	NP_620538	Pns12	Western blot [infected], knockout mutant phenotype [transfected]	8892945, 26200955			Alternative start codon	Component of the viral inclusions in infected cells, viroplasm assembly	16432031, 26200955						Icosahedral	Plant	aatgctcactataatcagaacgctgatggcgatcgattggttgaaaatcttctgcttaaggaaatcgccaaaggacgaggaccaagcacatccgatgctagacatactgccacagactctcgactcagtcaagaagtcaagcagccgttttccgaggaaaatgctggcggcaacgatctcaatactggaagaggaagtcacggaactggtgacggaattgaacaataccacaaatctgactgcgaagaaagaatgtccgcgtatcacaaacgcgttgta	279	312-590	NAHYNQNADGDRLVENLLLKEIAKGRGPSTSDARHTATDSRLSQEVKQPFSEENAGGNDLNTGRGSHGTGDGIEQYHKSDCEERMSAYHKRVV	93			atgttcaagagtgggtccggttctttgaagcgaagcgggtccatttcaagtgttaaatcattttctggcgatagtgaaaaaggactaccacccatttcccgaggtagtgtgtccataactagtcagaactatgaaccattgatcgtccccgcaaatagttcttcttttgcggcggcctctgactttgtacctgaaaaaacaaagtctgaagggaatttgaaaaataagtcttccgtcataaccggaaacttcgagtcctctggaccaactgatacattctttaaatattttgaatattcggctgaagatgggcattctaccctatattcagacgttgcattcttatttggttgtggcgacctcgatctactggttatgagtagatatcaagaagtcatg…	23001	42-311, Pns12 591-980, Pns12	NC_003760: 18-1538, minor core protein NC_003761: 25-2208, zinc-finger protein NC_003762: 22-2427, structural protein NC_003763: 9-1538, non-structural protein NC_003764: 22-12, coat protein NC_003765: 14-1069, non-structural protein NC_003766: 14-1075, non-structural protein NC_003767: 6-575, non-structural protein NC_003772: 39-3098, major core protein NC_003774: 15-3365, RNA binding protein NC…	MFKSGSGSLKRSGSISSVKSFSGDSEKGLPPISRGSVSITSQNYEPLIVPANSSSFAAASDFVPEKTKSEGNLKNKSSVITGNFESSGPTDTFFKYFEYSAEDGHSTLYSDVAFLFGCGDLDLLVMSRYQEVMTLRARSAIYGIFCYLQALTAYLTYLGAKVGQVIMLDEELEKYEIRLDVAQDDDPIVFQITTGVFTSGVAHDLRKLTQILEAFSLER*MSAIVGLCLLSEKVVLSRSLTDEVSKLYKLNRGNVKEPRKYATERMSTQSKPVALQVPVSTIILDYKDEDFIKQNPTYSAMDIIGSPSNTAPQTAFQSIMPSLSALFNTPFIQGAFRHRVISSMGPEISYLVMVIGPPSGFMDTPMYRTVNHLSILMSNADVDLIDIIAINSTMAKSTK…	7655
NC_003768						protein OP-ORF	YP_003587924	Pns12-OP	Western blot [infected]	8892945	Leaky scanning	8892945											atgctcactataatcagaacgctgatggcgatcgattggttgaaaatcttctgcttaaggaaatcgccaaaggacgaggaccaagcacatccgatgctagacatactgccacagactctcgactcagtcaagaagtcaagcagccgttttccgaggaaaatgctggcggcaacgatctcaatactggaagaggaagtcacggaactggtgacggaattgaacaataccacaaatctgactgcgaagaaagaatgtccgcgtatcacaaacgcgttg	276	313-588	MLTIIRTLMAIDWLKIFCLRKSPKDEDQAHPMLDILPQTLDSVKKSSSRFPRKMLAATISILEEEVTELVTELNNTTNLTAKKECPRITNAL	92	Internal	One nucleotide position (+1)
NC_011505	Yes (11 segments), segment 11	dsRNA	Reoviridae	Rotavirus	Rotavirus A	NSP5	YP_002302224	NSP5 (phosphoprotein)	Immunoprecipitation [infected]	17658646			Suspected alternative start codon	Viroplasm component (cytoplasmic occlusion body)	17658646			10675420	RNA-binding protein (both ssRNA and dsRNA)	11967345	Icosahedral	Animal (human)	aatgaatcgtcttcaacaacgtcaactctttctggaaaatctattggtaggagtgaacagtacatttcaccagatgcagaagcattcaataaatacatgctgtcgaagtctccagaggatattggaccatctgattctgcttcaaacgatccactcaccagtttttcgattagatcgaatgcagttaagacaaatgcagacgctggcgtgtctatggattcatcagcacaatcacgaccttcaagtaatgtcggatgcgatcaagtggatttctccttaaat	282	79-360	NESSSTTSTLSGKSIGRSEQYISPDAEAFNKYMLSKSPEDIGPSDSASNDPLTSFSIRSNAVKTNADAGVSMDSSAQSRPSSNVGCDQVDFSLN	94			atgtctctcagtattgacgtgacgagtcttccttctattccttcaactatatataagaaaggcttaaaagtaaaagctaatttggactcatcaatatcaatatctacggatactaaaaaggagaaatcaaaacaaaaccataaaagtaggaagcactacccaagaattgaagcagagtctgattcagatgattatgtactggatgattcagatagtgatgatggtaaatgtaagaactgtaaatataagaagaaatacttcgcattaagaatgagaatgaaacaagtcgcaatgcaattgattgaagatttgtaaatggctacttttaaagatgcatgctttcattatcgtagattaactgctttaaatcggagattatgcaacattggtgcaaattct…	17166	22-78, NSP5 361-618, NSP5	NC_011500: 31-1521, NSP1 NC_011501: 26-973, NSP3 NC_011502: 47-1000, NSP2 NC_011503: 49-1029, VP7 capsid glycoprotein NC_011504: 42-569, NSP4 assembly protein NC_011506: 17-2665, VP2 capsid protein NC_011507: 19-3285, VP1, RdRp NC_011508: 50-2557, VP3 RNA capping protein NC_011509: 24-1217, VP6 inner capsid protein NC_011510: 10-2340, VP4 outer capsid spike protein	MSLSIDVTSLPSIPSTIYKKGLKVKANLDSSISISTDTKKEKSKQNHKSRKHYPRIEAESDSDDYVLDDSDSDDGKCKNCKYKKKYFALRMRMKQVAMQLIEDL*MATFKDACFHYRRLTALNRRLCNIGANSICMPVPDAKIKGWCLECCQIADLTHCYGCSLPHVCKWCVQNRRCFLDNEPHLLKLRTVKHPITKDKLQCIIDLYNIIFPINDKVIRKFERMIKQRKCRNQYKIEWYNHLLLPITLNAAAFKFDENNLYYVFGLYEKSVSDIYAPYRIVNFINEFDKLLLDDINFTRMSNLPIELRNHYAKKYFQLSRLPSSKLKQIYFSDFTKETVIFNTYTKTPGRSIYRNVTEFNWRDELELYSDLKNDKNKLIAAMMTSKYTRFYAHDNNFGR…	5711
NC_011505						NSP6	YP_002302225	NSP6	Immunoprecipitation [transfected], immunoprecipitation [infected]	17658646, 1847258	Suspected leaky scanning	20671030		Viroplasm component (cytoplasmic occlusion body)	17658646								atgaatcgtcttcaacaacgtcaactctttctggaaaatctattggtaggagtgaacagtacatttcaccagatgcagaagcattcaataaatacatgctgtcgaagtctccagaggatattggaccatctgattctgcttcaaacgatccactcaccagtttttcgattagatcgaatgcagttaagacaaatgcagacgctggcgtgtctatggattcatcagcacaatcacgaccttcaagtaatgtcggatgcgatcaagtggatttctccttaa	279	80-358	MNRLQQRQLFLENLLVGVNSTFHQMQKHSINTCCRSLQRILDHLILLQTIHSPVFRLDRMQLRQMQTLACLWIHQHNHDLQVMSDAIKWISP*	92	Internal	One nucleotide position (+1)
NC_001414	No	ssRNA-RT	Retroviridae	Deltaretrovirus	Bovine leukemia virus	p18	NP_056898	Rex protein	Well characterized by sequence analysis, SDS-PAGE [in vitro translation], immunoprecipitation [sera from infected host], immunoprecipitation [infected]	17239558, 16732475, 1651415, 3033284	Spliced RNA	1326668	Splicing	Post-transcription regulatory protein, virulence factor	2831374, 3033284				Nuclear localization. Nuclear export signal.	3033284, 15890956	Spherical	Animal (mammals)	caagtgttgttggttgggggccccactctctacatgcctgcccggccctggttttgtccaatgatgtcaccatcgatgcctggtgccccctctgcgggccccatgaacgactccaattcgaaaggatcgacaccacgctcacctgcgagacccaccgtatcacctggaccgccgatggacgaccttttggcctcaatggaacattgttccctcgactgcatgtctccgagacccgcccccaagggccccgacgactctggatcaactgcccccttccggccgttcgcgctcagcccggcccggtttcactttcccccttcgagcagtcccccttccagccctaccaatgccaattgccctcggcctctagcgacggttgccccatcatcgggcacggcc…	420	7042-7461	QVLLVGGPTLYMPARPWFCPMMSPSMPGAPSAGPMNDSNSKGSTPRSPARPTVSPGPPMDDLLASMEHCSLDCMSPRPAPKGPDDSGSTAPFRPFALSPARFHFPPSSSPPSSPTNANCPRPLATVAPSSGTAFFPGTT*	139			atgggaaattccccctcctataacccccccgctggtatctccccctcagactggctcaaccttcgtcaaagcgcgcaaaggctcaatccgcgaccctctcctagcgattttaccgatttaaaaaattacatccattggtttcataagacccagaaaaaaccatggactttcacttctggtggccccgcctcatgcccacccgggaaattcggtcgggttcccctcgtcttggccaccctaaacgaagtactctcaaacgatgagggcgccccaggtgcatcagccccagaagaacaaccccccccttatgacccccccgccattttgccaattatatctgaaggaaatcgcaaccgccatcgcgcttgggcactccgagaattacaagatattaaaaaa…	6132	418-1545, gag 1602-2135, pro 2138-4612, pol 4672-6162, env 7464-7967, tax		MGNSPSYNPPAGISPSDWLNLRQSAQRLNPRPSPSDFTDLKNYIHWFHKTQKKPWTFTSGGPASCPPGKFGRVPLVLATLNEVLSNDEGAPGASAPEEQPPPYDPPAILPIISEGNRNRHRAWALRELQDIKKEIENKAPGSQVWIQTLRLAILQADPTPADLEQLCQYIASPVDQTAHMTSLTAAIAAAEAANTLQGFNPQNGTLTQQSAQPNAGDLRSQYQNLWLQAWKNLPTRPSVQPWSTIVQGPAESYVEFVNRLQISLADNLPDGVPKEPIIDSLSYANANKECQQILQGRGLVAAPVGQKLQACAHWAPKVKQPAILVHTPGPKMPGPRQPAPKRPPPGPCYRCLKEGHWARDCPTKTTGPPPGPCPICEGGLSAPQTVTPITDPLSEAELE…	2041
NC_001414						p34	NP_056900	Tax protein	Well characterized by sequence analysis, western blot [transfected], western blot [infected]	17239558, 16732475, 2548333, 7504287	Spliced RNA	1326668		Trans-activating regulatory protein, virulence factor	2542018, 1655959				Zinc finger domain, highly conserved protein.	1315045, 17239558			agtgttgttggttgggggccccactctctacatgcctgcccggccctggttttgtccaatgatgtcaccatcgatgcctggtgccccctctgcgggccccatgaacgactccaattcgaaaggatcgacaccacgctcacctgcgagacccaccgtatcacctggaccgccgatggacgaccttttggcctcaatggaacattgttccctcgactgcatgtctccgagacccgcccccaagggccccgacgactctggatcaactgcccccttccggccgttcgcgctcagcccggcccggtttcactttcccccttcgagcagtcccccttccagccctaccaatgccaattgccctcggcctctagcgacggttgccccatcatcgggcacggcctt…	420	7044-7463	SVVGWGPHSLHACPALVLSNDVTIDAWCPLCGPHERLQFERIDTTLTCETHRITWTADGRPFGLNGTLFPRLHVSETRPQGPRRLWINCPLPAVRAQPGPVSLSPFEQSPFQPYQCQLPSASSDGCPIIGHGLLPWNNLV	140	Terminal	Two nucleotide positions (+2)
NC_001802	No	ssRNA-RT	Retroviridae	Lentivirus	Human immunodeficiency virus type 1	Pr55(gag)	NP_057850	Gag protein (p6 domain)	Well characterized by sequence analysis, western blot [infected], immunoprecipitation [sera from infected patients]	7476126, 8230446, 7474093			Ribosomal frameshifting	Capsid protein. The gene-region overlapping pol encodes a processed gag peptide (p6) derived from the C-terminus of gag. It mediates incorporation into virions of the vpr protein.	8230446	Moderate (p6 mutant)	2014240, 9847302		The major determinant for vpr incorporation is confined to the C-terminal region of p6.	8523520, 7474102	Spherical	Animal (human and apes)	ttagggaagatctggccttcctacaagggaaggccagggaattttcttcagagcagaccagagccaacagccccaccagaagagagcttcaggtctggggtagagacaacaactccccctcagaagcaggagccgatagacaaggaactgtatcctttaacttccctcaggtcactctttggcaacgacccctcgtcacaataa	204	1635-1838	LGKIWPSYKGRPGNFLQSRPEPTAPPEESFRSGVETTTPPQKQEPIDKELYPLTSLRSLFGNDPSSQ*	67			atgggtgcgagagcgtcagtattaagcgggggagaattagatcgatgggaaaaaattcggttaaggccagggggaaagaaaaaatataaattaaaacatatagtatgggcaagcagggagctagaacgattcgcagttaatcctggcctgttagaaacatcagaaggctgtagacaaatactgggacagctacaaccatcccttcagacaggatcagaagaacttagatcattatataatacagtagcaaccctctattgtgtgcatcaaaggatagagataaaagacaccaaggaagctttagacaagatagaggaagagcaaaacaaaagtaagaaaaaagcacagcaagcagcagctgacacaggacacagcaatcaggtcagccaaaattaccct…	7242	336-1634, gag 1841-4585, pol 4644-5102, vif 5168-5317, vpr 5322-5375, vpr 5398-5514, tat 5608-5769, vpu 5858-6916, env 7490-7924, env 8201-8341, env 8343-8963, nef		MGARASVLSGGELDRWEKIRLRPGGKKKYKLKHIVWASRELERFAVNPGLLETSEGCRQILGQLQPSLQTGSEELRSLYNTVATLYCVHQRIEIKDTKEALDKIEEEQNKSKKKAQQAAADTGHSNQVSQNYPIVQNIQGQMVHQAISPRTLNAWVKVVEEKAFSPEVIPMFSALSEGATPQDLNTMLNTVGGHQAAMQMLKETINEEAAEWDRVHPVHAGPIAPGQMREPRGSDIAGTTSTLQEQIGWMTNNPPIPVGEIYKRWIILGLNKIVRMYSPTSILDIRQGPKEPFRDYVDRFYKTLRAEQASQEVKNWMTETLLVQNANPDCKTILKALGPAATLEEMMTACQGVGGPGHKARVLAEAMSQVTNSATIMMQRGNFRNQRKIVKCFNCGKEG…	2411
NC_001802						gag-pol	NP_057849	Pol protein (p6* domain)	Well characterized by sequence analysis, western blot [transfected], western blot [infected], western blot [transfected]	7476126, 9525682, 18321978, 15527852	Ribosomal frameshifting	2447506		Replicase. The gene-region overlapping gag encodes a processed peptide (p6*) derived from the N-terminus of protease, which is one of the 3 Pol proteins (protease, reverse transcriptase and integrase). Cleavage of p6* is critical for activation of protease.	9525682, 18321978, 26030443	Mild/moderate	19403689, 9525682, 15527852						agggaagatctggccttcctacaagggaaggccagggaattttcttcagagcagaccagagccaacagccccaccagaagagagcttcaggtctggggtagagacaacaactccccctcagaagcaggagccgatagacaaggaactgtatcctttaacttccctcaggtcactctttggcaacgacccctcgtcacaataaag	204	1637-1840	REDLAFLQGKAREFSSEQTRANSPTRRELQVWGRDNNSPSEAGADRQGTVSFNFPQVTLWQRPLVTIK	68	Terminal	Two nucleotide positions (+2)
KU179861	No	ssRNA-RT	Retroviridae	Lentivirus	Human immunodeficiency virus type 2	env protein	ALQ56962	Env protein	SDS-PAGE [infected], western blot [infected]	2911118, 2296088			Splicing	Capsid protein. The env gene-region overlapping rev encodes the gp41 transmembrane glycoprotein, which mediates virus entry in the host cell.	3107838						Spherical	Animal (human and monkey)	atccatatccacaaggacccggaacagccagccagcgaagaaacagaagaagacgttggaggcaacggtggagacagatcctggccttggcagatagaatatatacatttcctgatccgccagctgatccgcctcttgaccggactatacaacatctgcaggaacttactatccaggatcttccagaccctccaacccatcctccagaatctcagagactggctgaggcctaaa	234	8135-8368	IHIHKDPEQPASEETEEDVGGNGGDRSWPWQIEYIHFLIRQLIRLLTGLYNICRNLLSRIFQTLQPILQNLRDWLRPK	78			atgggcgcgagaaactccgtcttgagagggaaaaaagcagacgaattagaaaaagttaggttacggcccggcggaaagaaaaaatacaagttaaaacatattgtgtgggcagcgaatgaattggacagattcggattagcagagagcctgttggaatcaaaagaaggttgccaaaaaattcttaaagttttagatccattagtaccgacaggttcagaaaatttaaaaagcctttttaatactgtctgcgtcatatggtgcatacacgcagaagagaaagtgaaagatactgaagaagcaaaaagaatagcactgagacatctagcggcagaaacaggaactgcagagaaaatgccagatacaagtagaccaacagcaccacctagtgggaagggagga…	7722	374-1654, gag 1942-4692, pol 4766-5167, vif 5343-5504, vpx 5510-5659, vpr 5823-5894, tat 5972-8134, env 8369-8383, env 8553-9155, nef		MGARNSVLRGKKADELEKVRLRPGGKKKYKLKHIVWAANELDRFGLAESLLESKEGCQKILKVLDPLVPTGSENLKSLFNTVCVIWCIHAEEKVKDTEEAKRIALRHLAAETGTAEKMPDTSRPTAPPSGKGGNYPVQSIGGNYTHVPLSPRTLNAWVKLVEEKKFGAEVVPGFQALSEGCTPYDINQMLNCVGDHQAAMQIIREIINEEAADWDANHPIPGPLPAGQLRDPRGSDIAGTTSTVEEQIQWMFRAQNPVPVGNIYRRWIQIGLQKCVRMYNPTNILDIKQGPKESFQSYVDRFYKSLRAEQTDPAVKNWMTQTLLVQNANPDCKLVLKGLGMNPTLEEMLTACQGVGGPGQKARLMAEALKEAMGPPPIPFAAAQQRRTIKCWNCGKEGH…	2573
KU179861						rev protein	ALQ56964	Rev protein	SDS-PAGE [in vitro translation], immunoprecipitation [transfected]	2200888, 1985207	Spliced RNA	2191150		Trans-activating regulatory protein, virulence factor	2200888				Nuclear and nucleolar localization.	1985207			ccatatccacaaggacccggaacagccagccagcgaagaaacagaagaagacgttggaggcaacggtggagacagatcctggccttggcagatagaatatatacatttcctgatccgccagctgatccgcctcttgaccggactatacaacatctgcaggaacttactatccaggatcttccagaccctccaacccatcctccagaatctcagagactggctgaggcctaa	231	8137-8367	PYPQGPGTASQRRNRRRRWRQRWRQILALADRIYTFPDPPADPPLDRTIQHLQELTIQDLPDPPTHPPESQRLAEA*	76	Internal	Two nucleotide positions (+2)
NC_001549	No	ssRNA-RT	Retroviridae	Lentivirus	Simian immunodeficiency virus	vif protein	NP_054370	Vif protein	Well characterized by sequence analysis, western blot [transfected], knockout mutant phenotype [infected]	1312756, 7494271, 9311564	Spliced RNA	2384918	Splicing	Virulence factor, suppressor of antiviral response	9311564, 15479843, 19109396, 19535450	Moderate	9311564		Packaged into virion.	7494271	Spherical	Animal (monkeys)	aatggcatcaggaagagatccaagagaacctttaccaggatggctggaaatctgggatctagacagggagccatgggacgaatggctacaagacatgctcagggatctaaacgaagaagccagaaggcactttggaatgaacatgctaatccgagtatggaattactgtgtagaggagggaaggagacataa	192	5682-5873	NGIRKRSKRTFTRMAGNLGSRQGAMGRMATRHAQGSKRRSQKALWNEHANPSMELLCRGGKET*	63			atgggcgggggtcactcagcactgtcagggagaagcctcgacacgttcgagaagattaggctacgtccgaacgggaaaaagaagtaccaaattaaacatttaatatgggcaggaaaagaaatggaacgatttgggttacatgagaaacttttagaaacaaaagaaggctgtcaaaaaatcatagaagttttaaccccgttggaaccgacaggctccgaggggctaaaagctctgtttaatttgtgctgcgtcatttggtgcattcacgcagaacagaaagtgaaagacacagaggaagctgtagtaacagttaagcaacactaccatctagtggacaaaaatgagaaagcagctaaaaagaaaaatgagacaacagcgccacctggtggcgaatcaaga…	7503	897-2195, gag 2441-5212, pol 5316-5681, vif 5875-6039, vpx 6202-8598, env 8768-9271, nef		MGGGHSALSGRSLDTFEKIRLRPNGKKKYQIKHLIWAGKEMERFGLHEKLLETKEGCQKIIEVLTPLEPTGSEGLKALFNLCCVIWCIHAEQKVKDTEEAVVTVKQHYHLVDKNEKAAKKKNETTAPPGGESRNYPVVNQNNAWVHQPLSPRTLNAWVKCVEEKRWGAEVVPMFQALSEGCLSYDVNQMLNVIGDHQGALQILKEVINEEAAEWDRTHRPPAGPLPAGQLRDPTGSDIAGTTSSIQEQIEWTFNANPRIDVGAQYRKWVILGLQKVVQMYNPQKVLDIRQGPKEPFQDYVDRFYKALRAEQAPQDVKNWMTQTLLIQNANPDCKLILKGLGMNPTLEEMLIACQGVGGPQHKAKLMVEMMSNGQNMVQVGPQKKGPRGPLKCFNCGKFG…	2499
NC_001549						vpx protein	NP_054371	Vpx protein	Well characterized by sequence analysis, radio-immunoprecipitation [infected], western blot and immunofluorescence [transfected], western blot [infected]	AH: 1324171, 1714525, 8438567, 11119605	Spliced RNA	2384918		Virulence factor	9846578	Mild/moderate	7884883, 12927548, 9846578		Nuclear localization, packaged into virion.	12927548, 11119605			atggcatcaggaagagatccaagagaacctttaccaggatggctggaaatctgggatctagacagggagccatgggacgaatggctacaagacatgctcagggatctaaacgaagaagccagaaggcactttggaatgaacatgctaatccgagtatggaattactgtgtagaggagggaaggagacataat	192	5683-5874	MASGRDPREPLPGWLEIWDLDREPWDEWLQDMLRDLNEEARRHFGMNMLIRVWNYCVEEGRRHN	64	Terminal	One nucleotide position (+1)
NC_004455	No	ssRNA-RT	Retroviridae	Lentivirus	Simian immunodeficiency virus SIV-mnd 2	env protein	NP_758892	Env protein	Well characterized by sequence analysis, western blot [infected], immunoprecipitation [infected]	1942255, 2464704, 2296088	Spliced RNA	21573012	Splicing	Capsid protein. The env gene-region overlapping nef encodes the C-terminus of the transmembrane protein gp32, which mediates virus entry in the host cell.	2464704				Gp32 exists as homodimer.	2296088	Spherical	Animal (monkeys)	tatgggtggcaagagctcaaaacagcaggaggaaaaatatttaaagtactacaaggctatgcgcaggggctatggagcagagggcaccaatggggactatcaacagctgcatgcttcagagccattgctaggggcattatcaacatcccaagaagaattcgacagggagcagaagtcctcctcaactga	189	8721-8909	YGWQELKTAGGKIFKVLQGYAQGLWSRGHQWGLSTAACFRAIARGIINIPRRIRQGAEVLLN*	62			atgggcgcgagcgcgtcaggtcttaggggagaaaaattggacgagctggaaaagattaggttacggccctccggaaaaaagaaataccagctgaaacacataatatgggtaagcaaggaactagacagatttggccttcatgaaaagctgttagaaagtaaggaaggatgcgagaaaattcttagcgtactctttccactagttcctacagggtcagaaaatttaatctcgctgtacaacacctgctgctgcgtatggtgcgtacatgcgaaagagaaagtaacagatacagaggaagcgaaagagaaagtaaaacaaaagctccatctagtggccgaaaaggaaaatgcagcatcagaaaaagaacaaagagcaatagtgacacctagtggccgctca…	7620	737-2047, gag 2293-5040, pol 5084-5518, vif 5682-5819, vpx 5834-6052, vpr 6141-6269, tat 6309-8486, env 8628-8720, env 8911-9279, nef		MGASASGLRGEKLDELEKIRLRPSGKKKYQLKHIIWVSKELDRFGLHEKLLESKEGCEKILSVLFPLVPTGSENLISLYNTCCCVWCVHAKEKVTDTEEAKEKVKQKLHLVAEKENAASEKEQRAIVTPSGRSKNYPIQIINQTPVHQGISPRTLNAWVKCIEEKKFSPEIVPMFIALSEGCLPYDLNGMLNAIGDHQGALQIVKDVINEEAADWNLRHPQVGPMPQGVLRNPTGSDIAGTTSSIEEQIEWTTREQDAVNVGGIYKQWIVLGLQKCVSMYNPVNILDIKQGPKEPFKDYVDRFYKALRAERTDPQVKTWMTQTLLIQNANPDCKSILKGLGMNPSLEEMPLACQGVGGPKYKAQMMAEAMKEAQSAVMMQNSGGPPRGPPRQPPRNIRC…	2538
NC_004455						nef protein	NP_758893	Nef protein	Well characterized by sequence analysis, western blot [infected, transfected], western blot [infected]	8043040, 1501282, 15930136	Spliced RNA (from Human immunodeficiency virus type 1)	24981044		Virulence factor	17928336	Moderate	2032289		Known structure based on NMR spectroscopy (from HIV-1)	11463741			atgggtggcaagagctcaaaacagcaggaggaaaaatatttaaagtactacaaggctatgcgcaggggctatggagcagagggcaccaatggggactatcaacagctgcatgcttcagagccattgctaggggcattatcaacatcccaagaagaattcgacagggagcagaagtcctcctcaactgac	189	8722-8910	MGGKSSKQQEEKYLKYYKAMRRGYGAEGTNGDYQQLHASEPLLGALSTSQEEFDREQKSSSTD	63	Terminal	One nucleotide position (+1)
NC_001871	No	ssRNA-RT	Retroviridae	Spumavirus	Feline foamy virus	tas	NP_056917	Bel protein	Well characterized by sequence analysis, immunoprecipitation, immunofluorescence [transfected], immunofluorescence [transfected], western blot [infected]	8828144, 8383217, 9813199, 9601510	Spliced RNA	9601510	Splicing	Trans-activating regulatory protein, virulence factor	15448355				Nuclear localization.	9813199	Spherical	Animal (mammals)	cggaaagaatccggaacacccaagacggatcctactcgtcctgcaacatcttatagcctatgccgaagcgactatcaagaagcaggatgttcccggcccactccttccaattctgagtccgtatgtaatggcttgggacaaccctcagaacgtggtcacacgtctggtgaatctgggggaatcatggaagaagtatcttttatctcctggttggaaggattgtggggagagggatttgactatgctaactag	252	8542-8793	RKESGTPKTDPTRPATSYSLCRSDYQEAGCSRPTPSNSESVCNGLGQPSERGHTSGESGGIMEEVSFISWLEGLWGEGFDYAN*	83			atggatctgctgaagccgttgacggtggaaagaaagggggtaaagattaaaggttactgggactcccaagccgatattacctgtgttccaaaggacttgcttcaaggagaagaacctgttaggcagcaaaatgtgactactatacatggaacgcaggaaggagatgtatattatgtaaatttaaaaatagacggtagaagaattaatacagaagtaatagggacaactttggactatgctattataactcctggagatgtaccttggattttgaagaaacctctagaattgactattaaactagatttagaagagcagcaagggactttacttaacaattccattttatctaaaaaagggaaagaagaattaaaacaattatttgagaaatatagtgcc…	7362	1867-5247, pol 5339-8161, env 8200-8541, bel 8795-9610, bet		MDLLKPLTVERKGVKIKGYWDSQADITCVPKDLLQGEEPVRQQNVTTIHGTQEGDVYYVNLKIDGRRINTEVIGTTLDYAIITPGDVPWILKKPLELTIKLDLEEQQGTLLNNSILSKKGKEELKQLFEKYSALWQSWENQVGHRRIRPHKIATGTVKPTPQKQYHINPKAKPDIQIVINDLLKQGVLIQKESTMNTPVYPVPKPNGRWRMVLDYRAVNKVTPLIAVQNQHSYGILGSLFKGRYKTTIDLSNGFWAHPIVPEDYWITAFTWQGKQYCWTVLPQGFLNSPGLFTGDVVDLLQGIPNVEVYVDDVYISHDSEKEHLEYLDILFNRLKEAGYIISLKKSNIANSIVDFLGFQITNEGRGLTDTFKEKLENITAPTTLKQLQSILGLLNFARN…	2453
NC_001871						bet	NP_056916	Bet protein	Well characterized by sequence analysis, western blot [transfected], western blot [infected]	23880220, 22265237, 15911774, 11531409	Spliced RNA	9601510		Virulence factor	15911774, 11531409								ggaaagaatccggaacacccaagacggatcctactcgtcctgcaacatcttatagcctatgccgaagcgactatcaagaagcaggatgttcccggcccactccttccaattctgagtccgtatgtaatggcttgggacaaccctcagaacgtggtcacacgtctggtgaatctgggggaatcatggaagaagtatcttttatctcctggttggaaggattgtggggagagggatttgactatgctaactaga	252	8543-8794	GKNPEHPRRILLVLQHLIAYAEATIKKQDVPGPLLPILSPYVMAWDNPQNVVTRLVNLGESWKKYLLSPGWKDCGERDLTMLTR	84	Terminal	One nucleotide position (+1)
NC_028244	No	ssRNA-	Rhabdoviridae	Cytorhabdovirus	Barley yellow striate mosaic virus	4 protein	YP_009177225	ORF4 protein	Western blot [in vitro translation], western blot [infected]	25666524			Suspected alternative start codon								Bacilliform	Plant	aatgtggaactcactatggctatatctagtggatggattaagtcaggagagaacatcatccttctgggcaactcttcctttctcggtacaattgatcctcgctattatgatattgacatctctatgtcgtctaaaggtatatcagttgaagtatttcgcaataataagtgcattccagctactagccgcactcacttctctttttcgggaattgatgtatgcgacaggtcactcaacatgatc	243	3072-3314	NVELTMAISSGWIKSGENIILLGNSSFLGTIDPRYYDIDISMSSKGISVEVFRNNKCIPATSRTHFSFSGIDVCDRSLNMI	81			atggcaaaagaagatcatggattggacagagagaactatgacctttatgaggatgttccagaggatatctcaacatctttaatccctggcatagagttctctgatgatgagttcgataggatcccggtttacactcctgcagaattgaatgataatcaactagttgctgctgcaaccaaatttctagaatcactcggaaagaagaactgtccggcgggaatgcaatattacatcctcgttttagcacagagactgtccaagactgaacgagggcagtatgaatctttcctggcagaagatcgtccaacaggtgggagtgatctggataactcaataaagagtcatatatatgcgaacgtgactgtggctgacagtgagaaggagggaaaatcaactgaa…	11388	158-1441, nucleocapsid 1566-2453, phosphoprotein 2526-3041, ORF3 protein 3060-3071, ORF4 protein 3315-3434, ORF4 protein 3472-3774, ORF6 protein 3916-4416, M protein 4504-5940, G protein 5976-6131, ORF9 protein 6176-12346, L protein		MAKEDHGLDRENYDLYEDVPEDISTSLIPGIEFSDDEFDRIPVYTPAELNDNQLVAAATKFLESLGKKNCPAGMQYYILVLAQRLSKTERGQYESFLAEDRPTGGSDLDNSIKSHIYANVTVADSEKEGKSTEEVAKLRADKIFGAANTSPLRTQKDEDLVKNATFIAAYLLRALTKSADNVGAAWTGMKARFLSFYGMSLLQSITTLDRNYVVDLKNLLASDPKVGHTWVRTVASAEHRLSVNDNTAGMIRFLGVLPLSMTGMHAYKLFLEIKRQSNLSSKWLLRELTSPRTKPGLTEIRKILINFEDRVNEKKSGKFKYARLMSPAFFQHLQTKSCPDLVYVEICILNKYEAFPANQDPNKIIGIEKVPESMKDQLKEVANNIVTAAPQRNAGMYST…	3787
NC_028244						5 protein	YP_009177226	ORF5 protein	Western blot [in vitro translation], confocal microscopy [transfected]	25666524	Suspected leaky scanning	25666524							Two transmembrane domains. Targets endoplasmic reticulum.	25666524			atgtggaactcactatggctatatctagtggatggattaagtcaggagagaacatcatccttctgggcaactcttcctttctcggtacaattgatcctcgctattatgatattgacatctctatgtcgtctaaaggtatatcagttgaagtatttcgcaataataagtgcattccagctactagccgcactcacttctctttttcgggaattgatgtatgcgacaggtcactcaacatga	240	3073-3312	MWNSLWLYLVDGLSQERTSSFWATLPFSVQLILAIMILTSLCRLKVYQLKYFAIISAFQLLAALTSLFRELMYATGHST*	79	Internal	One nucleotide position (+1)
NC_001560	No	ssRNA-	Rhabdoviridae	Vesiculovirus	Vesicular stomatitis Indiana virus	NS protein	NP_041713	Phosphoprotein (P)	SDS-PAGE [infected], western blot [transfected], SDS-PAGE [in vitro translation]	6092379, 1326645, 1309893			Suspected alternative start codon	Replicase co-factor	3016338, 2845648						Bullet-shaped	Animal (vertebrate and invertebrates)	gatgagatcgaagcacaacgagctgaaaagtccaattatgagttgttccaagaggatggagtggaagagcatactaagccctcttattttcaggcagcagatgattctgacacagaatctgaaccagaaattgaagacaatcaaggtttgtatgcacaggatccagaagctgagcaagttgaaggctttatacaggggccttta	204	1468-1671	DEIEAQRAEKSNYELFQEDGVEEHTKPSYFQAADDSDTESEPEIEDNQGLYAQDPEAEQVEGFIQGPL	68			atgtctgttacagtcaagagaatcattgacaacacagtcatagttccaaaacttcctgcaaatgaggatccagtggaatacccggcagattacttcagaaaatcaaaggagattcctctttacatcaatactacaaaaagtttgtcagatctaagaggatatgtctaccaaggcctcaaatccggaaatgtatcaatcatacatgtcaacagctacttgtatggagcattaaaggacatccggggtaagttggataaagattggtcaagtttcggaataaacatcgggaaagcaggggatacaatcggaatatttgaccttgtatccttgaaagccctggacggcgtacttccagatggagtatcggatgcttccagaaccagcgcagatgacaaatgg…	10419	64-1332, Nucleocapsid 1396-1467, NS protein 1672-2193, NS protein 2250-2939, Matrix protein 3078-4613, Glycoprotein precursor 4733-11062, Polymerase		MSVTVKRIIDNTVIVPKLPANEDPVEYPADYFRKSKEIPLYINTTKSLSDLRGYVYQGLKSGNVSIIHVNSYLYGALKDIRGKLDKDWSSFGINIGKAGDTIGIFDLVSLKALDGVLPDGVSDASRTSADDKWLPLYLLGLYRVGRTQMPEYRKKLMDGLTNQCKMINEQFEPLVPEGRDIFDVWGNDSNYTKIVAAVDMFFHMFKKHECASFRYGTIVSRFKDCAALATFGHLCKITGMSTEDVTTWILNREVADEMVQMMLPGQEIDKADSYMPYLIDFGLSSKSPYSSVKNPAFHFWGQLTALLLRSTRARNARQPDDIEYTSLTTAGLLYAYAVGSSADLAQQFCVGDNKYTPDDSTGGLTTNAPPQGRDVVEWLGWFEDQNRKPTPDMMQYAKR…	3468
NC_001560						protein C'	YP_003587923	C'	Immunoprecipitation [infected]	8610460	Suspected leaky scanning			Virulence factor	8610460	Mild/none	8607460, 8610260						atgagatcgaagcacaacgagctgaaaagtccaattatgagttgttccaagaggatggagtggaagagcatactaagccctcttattttcaggcagcagatgattctgacacagaatctgaaccagaaattgaagacaatcaaggtttgtatgcacaggatccagaagctgagcaagttgaaggctttatacaggggcctt	201	1469-1669	MRSKHNELKSPIMSCSKRMEWKSILSPLIFRQQMILTQNLNQKLKTIKVCMHRIQKLSKLKALYRGL	67	Internal	One nucleotide position (+1)
NC_024473	No	ssRNA-	Rhabdoviridae	Vesiculovirus	Vesicular stomatitis New Jersey virus	phosphoprotein	YP_009047082	Phosphoprotein (P)	Well characterized by sequence analysis, western blot [transfected], SDS-PAGE [in viitro translation]	22825698, 1326645, 1309893			Suspected alternative start codon	Replicase co-factor	3016338, 2845648						Bullet-shaped	Animal (vertebrate and invertebrates)	tatgataatttggattctgccttgcaggatgccaatgaatctgaagaaagacgagaggataaatatctccaagacctcttcatcgaagatcaaggagataaaccaactccgtcatattatcaggaagaagaatcgtcagattcagatactgactataatgctgaacatcttacgatgctgtcgccggatgaaagaatagac	201	1439-1639	YDNLDSALQDANESEERREDKYLQDLFIEDQGDKPTPSYYQEEESSDSDTDYNAEHLTMLSPDERID	67			atggctcctacagttaagagaatcattaacgactcaataattcagcctaaactaccggccaatgaggatccggtagaatatccagctgattacttcaaaaataataccaacatagtattatatgtgagcactaaagtagccctaaatgatttaagggcctatgtctaccagggaatcaaatccggtaatccatcaatactccacataaatgcttatctttatgccgcactaaagggagtagagggaacattagacagagactgggttagctttggaagaacaatcggaaaaagggaggagaatgtcaaaatcttcgacctggtcaaagttgaagaactgaagacagctcttcctgacggaaaatcagatccagaccgatcagccgaagatgataaatgg…	10467	65-1333, nucleocapsid protein 1400-1438, phosphoprotein 1640-2224, phosphoprotein 2268-2957, matrix protein 3035-4588, glycoprotein 4636-10965, polymerase		MAPTVKRIINDSIIQPKLPANEDPVEYPADYFKNNTNIVLYVSTKVALNDLRAYVYQGIKSGNPSILHINAYLYAALKGVEGTLDRDWVSFGRTIGKREENVKIFDLVKVEELKTALPDGKSDPDRSAEDDKWLPIYILGLYRVGRSKVTDYRKKLLDGLENQCKVASTRFESLVEDGLDFFDIWENDPNFTKIVAAVDMFFHMFKKHERAPIRYGTIVSRFKDCAALATFGHLSKVSGLSIEDLTTWVLNREVADELCQMMYPGQEIDKADSYMPYMIDFGLSQKSPYSSVKNPAFHFWGQLAALLLRSTRAKNARQPDDIEYTSLTCASLLLSFAVGSSADIEQQFYIGEDKYTTEKDDGLKKSEVPPKGRNVVDWLGWYDDNGGKPTPDMLNFARR…	3484
NC_024473						C' protein	YP 009440976	C'	Immunoprecipitation [infected], immunofluorescence [infected]	8388490	Suspected leaky scanning	8388490							Cytoplasmic localization.	8388490			atgataatttggattctgccttgcaggatgccaatgaatctgaagaaagacgagaggataaatatctccaagacctcttcatcgaagatcaaggagataaaccaactccgtcatattatcaggaagaagaatcgtcagattcagatactgactataatgctgaacatcttacgatgctgtcgccggatgaaagaatag	198	1440-1637	MIIWILPCRMPMNLKKDERINISKTSSSKIKEINQLRHIIRKKNRQIQILTIMLNILRCCRRMKE*	65	Internal	One nucleotide position (+1)
NC_003608	No	ssRNA+	Tombusviridae	Betacarmovirus	Hibiscus chlorotic ringspot virus	p28	NP_619672	p28	SDS-PAGE [in vitro translation and site-directed mutagenesis]	10708431	Subgenomic RNA (bicistronic)		Suspected alternative start codon	Suspected replicase co-factor	10708431						Icosahedral	Plant	catgctttctcaattgctttcgaaactgcttctctcggtgcggcactatgtgtcgcacctttcgccgcagctgttgaaattatcacgcacccccgtatcgctccacgagatccttgcatcgctgaagagctctgtatgcgcgatgagcttgaggttgctgatcccactgatgaggaacctgaagcttgtctggaaaatatttccggtacttcaagcgataagaaagtgtctaaaatcaaaaggcgacacaggggtaagtttgctctccatgcggcaatcgcagcaaagctacattttgggggcactccaaccccaacgcgctcgaatgagcttgctgtgcggcggtggcttgcaagttattgcaaggaaaggaggttggttgatacacacgctatacaa…	633	40-672	HAFSIAFETASLGAALCVAPFAAAVEIITHPRIAPRDPCIAEELCMRDELEVADPTDEEPEACLENISGTSSDKKVSKIKRRHRGKFALHAAIAAKLHFGGTPTPTRSNELAVRRWLASYCKERRLVDTHAIQAIALATPLVLTPGAAEITERAILNSAVFGMRRAALAEASKPTSLTYQMVFEPHRPRTWLRAWRKVVGLPDFQGYSPVK	211			atgctctcataggggtgccttagggaaatagctggtgtggacaccaaaattgtccgtggagagcaccagtctatggccgtattccctagggaaggaatctccaaaccccggcgcatcttccaagtctgtggaatgggtaatgggaccactttcggagttcacaacaattccttaactaatttaaggagaggtcttgttgagagagtgttctacgtggaagatgcctgcaaaaatttagtcccgacccctcagcccctacctgggaagttccaggagctgaagtatctggctcgacgtgtcgcgcgcattgctggtcatcatacccctatccccagggaacactaccctgggttgtataagggcaggaggtaccaaatttacgccgatgcggtcaacagt…	2163	31-39, p28 protein 673-2202, p28 protein 2241-2342, p8 protein 2419-2580, p9 protein 2590-2601, capsid protein 3280-3627, capsid protein		MLS*GCLREIAGVDTKIVRGEHQSMAVFPREGISKPRRIFQVCGMGNGTTFGVHNNSLTNLRRGLVERVFYVEDACKNLVPTPQPLPGKFQELKYLARRVARIAGHHTPIPREHYPGLYKGRRYQIYADAVNSLASNPVHRRDSFLKTFVKAEKINFSAKPDPAPRVIQPRDPRYNVEVGRYLKPYEHHLYRALDVVWKGPTVLKGYTVSEIGSIMHSHWSQFQKPCAVGFDMKRFDQHVSVDALRFEHSVYGRSFCSKELDRLLEWQLLNSGVGHANDGYIRYKVDGCRMSGDVNTAMGNCLLACLITKHLLKGIRCRLINNGDDCVLFFNTPDLAAVTERLAHWLDFGFQCVVEEPVYELEEVEFCQMKPVFDGEEWVCVRNVHVSVAKDTYSINPW…	718
NC_003608						hypothetical protein	NP_619673	p23	Western blot [infected]	12414971 10708431	Subgenomic RNA (bicistronic), suspected leaky scanning	12414971		Replicase co-factor	12414971	Severe	12414971 10708431		Predicted leucine-zipper motif.	10708431			atgctttctcaattgctttcgaaactgcttctctcggtgcggcactatgtgtcgcacctttcgccgcagctgttgaaattatcacgcacccccgtatcgctccacgagatccttgcatcgctgaagagctctgtatgcgcgatgagcttgaggttgctgatcccactgatgaggaacctgaagcttgtctggaaaatatttccggtacttcaagcgataagaaagtgtctaaaatcaaaaggcgacacaggggtaagtttgctctccatgcggcaatcgcagcaaagctacattttgggggcactccaaccccaacgcgctcgaatgagcttgctgtgcggcggtggcttgcaagttattgcaaggaaaggaggttggttgatacacacgctatacaag…	630	41-670	MLSQLLSKLLLSVRHYVSHLSPQLLKLSRTPVSLHEILASLKSSVCAMSLRLLIPLMRNLKLVWKIFPVLQAIRKCLKSKGDTGVSLLSMRQSQQSYILGALQPQRARMSLLCGGGLQVIARKGGWLIHTLYKRSLWPLLWYLRQGPLKSLSERSSIALFSVCGGRLSLRPLNRLVSHTKWYLSLIGRGLGSEPGGKWWVSLIFRGTRP*	209	Internal	One nucleotide position (+1)
NC_003608	No	ssRNA+	Tombusviridae	Betacarmovirus	Hibiscus chlorotic ringspot virus	coat protein	NP_619676	Capsid protein	Western blot [transfected], western blot [transfected]	16854489, 25402344	Subgenomic RNA (bicistronic), leaky scanning (when translation of the overlapping frame starts at upstream CUG codon)	10708431, 16854489	Alternative start codon	Capsid protein (essential for within-host virus movement)	25402344						Icosahedral	Plant	aatgacccagccgttcaacgtgcgtttaatgcccatttaccttgggcaatcaaacttaagaacgatgggtgggctgctctttctaagggtcaaaagagagcagccaatagatacgcgggtggaacccgtcctgttacttctcaaattaagctgtcaacacttaaggttacagctccggtggccgcctcgatgcggactcgaaaccctggagcaaacattaggacggctggaaaatcggtcactgtcgtccattgcgagtttgtgggcaatatcgcccggcagactggtagtgggctactggtggtcgagaggacaatcaaccccagcaacgtactcagcttcccctggctttctgtacttgctgccggatatgagaagtaccgcgtgtcatcactatct…	678	2602-3279	NDPAVQRAFNAHLPWAIKLKNDGWAALSKGQKRAANRYAGGTRPVTSQIKLSTLKVTAPVAASMRTRNPGANIRTAGKSVTVVHCEFVGNIARQTGSGLLVVERTINPSNVLSFPWLSVLAAGYEKYRVSSLSLRYSPTCATTTEGKVILAFDKDAADASPTSKSDMYNHDGAVGVSPWDSAMLQIPCDNVDRFINDSSSSDPKLVDFGKVVVANYGQSEGDVDVI	226			atgctctcataggggtgccttagggaaatagctggtgtggacaccaaaattgtccgtggagagcaccagtctatggccgtattccctagggaaggaatctccaaaccccggcgcatcttccaagtctgtggaatgggtaatgggaccactttcggagttcacaacaattccttaactaatttaaggagaggtcttgttgagagagtgttctacgtggaagatgcctgcaaaaatttagtcccgacccctcagcccctacctgggaagttccaggagctgaagtatctggctcgacgtgtcgcgcgcattgctggtcatcatacccctatccccagggaacactaccctgggttgtataagggcaggaggtaccaaatttacgccgatgcggtcaacagt…	2163	31-39, p28 protein 673-2202, p28 protein 2241-2342, p8 protein 2419-2580, p9 protein 2590-2601, capsid protein 3280-3627, capsid protein		MLS*GCLREIAGVDTKIVRGEHQSMAVFPREGISKPRRIFQVCGMGNGTTFGVHNNSLTNLRRGLVERVFYVEDACKNLVPTPQPLPGKFQELKYLARRVARIAGHHTPIPREHYPGLYKGRRYQIYADAVNSLASNPVHRRDSFLKTFVKAEKINFSAKPDPAPRVIQPRDPRYNVEVGRYLKPYEHHLYRALDVVWKGPTVLKGYTVSEIGSIMHSHWSQFQKPCAVGFDMKRFDQHVSVDALRFEHSVYGRSFCSKELDRLLEWQLLNSGVGHANDGYIRYKVDGCRMSGDVNTAMGNCLLACLITKHLLKGIRCRLINNGDDCVLFFNTPDLAAVTERLAHWLDFGFQCVVEEPVYELEEVEFCQMKPVFDGEEWVCVRNVHVSVAKDTYSINPW…	718
NC_003608						hypothetical protein	NP_619677	p25	Western blot [transfected]	16941899	Subgenomic RNA (bicistronic), alternative non-AUG or AUG start codon (upstream CUG start codon or downstream AUG start codon)	10708431, 16854489		Movement protein	16941899	Moderate	10708431, 16941899		Membrane associated protein. Highly hydrophobic domain at C-term region.	16941899			atgacccagccgttcaacgtgcgtttaatgcccatttaccttgggcaatcaaacttaagaacgatgggtgggctgctctttctaagggtcaaaagagagcagccaatagatacgcgggtggaacccgtcctgttacttctcaaattaagctgtcaacacttaaggttacagctccggtggccgcctcgatgcggactcgaaaccctggagcaaacattaggacggctggaaaatcggtcactgtcgtccattgcgagtttgtgggcaatatcgcccggcagactggtagtgggctactggtggtcgagaggacaatcaaccccagcaacgtactcagcttcccctggctttctgtacttgctgccggatatgagaagtaccgcgtgtcatcactatctc…	675	2603-3277	MTQPFNVRLMPIYLGQSNLRTMGGLLFLRVKREQPIDTRVEPVLLLLKLSCQHLRLQLRWPPRCGLETLEQTLGRLENRSLSSIASLWAISPGRLVVGYWWSRGQSTPATYSASPGFLYLLPDMRSTACHHYLFDILQLAPQQRRARSSWHLIKMLQMLPLPPRATCITMMEQLESRPGIVPCCKYLAIMWIGLLMIPVVPTLSLLTLVRWLLPIMANLKGMWM*	224	Internal	One nucleotide position (+1)
NC_003627	No	ssRNA+	Tombusviridae	Machlomovirus	Maize chlorotic mottle virus	p32	NP_619717	p32	Knockout mutant phenotype [infected]	27242072			Suspected alternative start codon	Virulence factor	27242072	Moderate	27242072				Icosahedral	Plant	tatggcgaccctaccttcaattcacgcattttggaagctgtggtggccgacgttctcggaggaacggaagatgacggtggtccaagccttgaggaatggtttgacgcgcaaactctttcagattacacaaattgcgcaacagatcctccgatggccaccgtacatacgcgagagaatgacatcaagtcttggacagagcttagtgaaaactttccagaccttgttaggtatccggaaagccttgtcgagactctgcttgacacggaacatgaatgtggacatttttacgatgctcctgattcctttcaaatttctgtcacagctatgttcacagatcgttgcaagtgccaattttgtgatccaaactttcaggcacggtctctctcgcgggctctgctt…	852	136-987	YGDPTFNSRILEAVVADVLGGTEDDGGPSLEEWFDAQTLSDYTNCATDPPMATVHTRENDIKSWTELSENFPDLVRYPESLVETLLDTEHECGHFYDAPDSFQISVTAMFTDRCKCQFCDPNFQARSLSRALLGPLPESGDDAEWMEQAYTPDAELFVNEPTDDPIPTTDCKRPIQPTWSVDVYSKQVDSDWGLSDSTNVTVCSASSSLLPAGRGGIYFMCPRPEGIERVCLQVGAKIRSGAPNSGTITNLPGGTGYGTEWSDDGYETQWSDGPYSIPSGLSD*	283			atgccctctccctgcactcacgttctggttccagagattgtggacgaagaaggcacagtaacacaaaaagaacagtccacttttctcatccgtgagtttggtcctgccgtcagaaacctagtgaccctcgcaaagctagaattcggcggaattccaaagaaaactacagccaatgaacttacggtttggcggttcctagtacggaagtgtgaacatgcaaatatgaacccaactgactcccgtactgccatttcaatggccctgccatacgtgtttatgccgtgtcgcactgatgttggaagagcttcaattccactgcgtgatgaatccattgaaatctgtcgccaatatcgcgcacaatttgtggaggagacacccctacggcgagtattcaacaac…	2445	118-135, p32 989-2992, replicase 3037-3201, p7a protein 3837-4094, coat		MPSPCTHVLVPEIVDEEGTVTQKEQSTFLIREFGPAVRNLVTLAKLEFGGIPKKTTANELTVWRFLVRKCEHANMNPTDSRTAISMALPYVFMPCRTDVGRASIPLRDESIEICRQYRAQFVEETPLRRVFNNPLSGKAWRNWVRHLGGLDDPALFQELK*GCLEEWLGVQSRRTRARHPKLRSHFKDTRHKTRRVFRIAGLGNLYEFGVHNNSAVNLERGLMERVFYVKDDKGELVSCPEPISGIFWKNLKGFRNSIVHHVGHRHPVSRETFLAYYTGPKRTMYEKAVNSLYEMPVSYDDAKLKTFVKAEKINLTKKADPVPRVIQPRAPRYNVELGRYLRPVEHPIYHAIDKIWGGPTIMKGYSVEQIGRHIENAFRSFTDPVAIGFDASRFDQHVS…	812
NC_003627						replicase-associated protein	NP_619719	p50	Knockout mutant phenotype [infected], predicted by genome sequence analysis	27242072, 2726455	Suspected leaky scanning	2726455		Replicase-cofactor	27242072								atggcgaccctaccttcaattcacgcattttggaagctgtggtggccgacgttctcggaggaacggaagatgacggtggtccaagccttgaggaatggtttgacgcgcaaactctttcagattacacaaattgcgcaacagatcctccgatggccaccgtacatacgcgagagaatgacatcaagtcttggacagagcttagtgaaaactttccagaccttgttaggtatccggaaagccttgtcgagactctgcttgacacggaacatgaatgtggacatttttacgatgctcctgattcctttcaaatttctgtcacagctatgttcacagatcgttgcaagtgccaattttgtgatccaaactttcaggcacggtctctctcgcgggctctgcttg…	852	137-988	MATLPSIHAFWKLWWPTFSEERKMTVVQALRNGLTRKLFQITQIAQQILRWPPYIRERMTSSLGQSLVKTFQTLLGIRKALSRLCLTRNMNVDIFTMLLIPFKFLSQLCSQIVASANFVIQTFRHGLSRGLCLARCRNPETMRSGWSKHTLQMQNCSSTSPLMTPFQPQIARDLSNPHGLWMSTRNKLTRTGGSAIQQTSRYVRLAVRFSLLAAGAYISCVLARKALKEYVYRWELKSDQELPTREQSQISQVEQAMEQNGAMMVMKLNGPTAPILSLQDCLTK	284	Terminal	One nucleotide position (+1)
NC_003627	No	ssRNA+	Tombusviridae	Machlomovirus	Maize chlorotic mottle virus	p31	NP_619720	p31	Knockout mutant phenotype [infected]	27242072	Subgenomic RNA (bicistronic), suspected stop codon read-through	10648186, 27242072	Alternative start codon	Movement protein (systemic virus diffusion)	27242072	Moderate	27242072				Icosahedral	Plant	gctggagtgtgtgtgtgtagattcgtcctggcctcagtggttaaggaatttaatcttggggattttgatctcctcgattctgttcatcttgacgaagacacaggacaccgttgccgtttatcacgagccatcggtgtactcgatcgatcagacacaaaaattccaaaagatcgacatacacaatggcggcaagtagcc	198	3202-3399	AGVCVCRFVLASVVKEFNLGDFDLLDSVHLDEDTGHRCRLSRAIGVLDRSDTKIPKDRHTQWRQVA	66			atgccctctccctgcactcacgttctggttccagagattgtggacgaagaaggcacagtaacacaaaaagaacagtccacttttctcatccgtgagtttggtcctgccgtcagaaacctagtgaccctcgcaaagctagaattcggcggaattccaaagaaaactacagccaatgaacttacggtttggcggttcctagtacggaagtgtgaacatgcaaatatgaacccaactgactcccgtactgccatttcaatggccctgccatacgtgtttatgccgtgtcgcactgatgttggaagagcttcaattccactgcgtgatgaatccattgaaatctgtcgccaatatcgcgcacaatttgtggaggagacacccctacggcgagtattcaacaac…	2445	118-135, p32 989-2992, replicase 3037-3201, p7a protein 3837-4094, coat		MPSPCTHVLVPEIVDEEGTVTQKEQSTFLIREFGPAVRNLVTLAKLEFGGIPKKTTANELTVWRFLVRKCEHANMNPTDSRTAISMALPYVFMPCRTDVGRASIPLRDESIEICRQYRAQFVEETPLRRVFNNPLSGKAWRNWVRHLGGLDDPALFQELK*GCLEEWLGVQSRRTRARHPKLRSHFKDTRHKTRRVFRIAGLGNLYEFGVHNNSAVNLERGLMERVFYVKDDKGELVSCPEPISGIFWKNLKGFRNSIVHHVGHRHPVSRETFLAYYTGPKRTMYEKAVNSLYEMPVSYDDAKLKTFVKAEKINLTKKADPVPRVIQPRAPRYNVELGRYLRPVEHPIYHAIDKIWGGPTIMKGYSVEQIGRHIENAFRSFTDPVAIGFDASRFDQHVS…	812
NC_003627						p7b	YP_009237216	p7b	Knockout mutant phenotype [infected]	27242072	Subgenomic RNA (bicistronic), leaky scanning at non-AUG start codon	10648186, 27242072		Movement protein (cell-to-cell virus diffusion)	27242072	Moderate	27242072						ctggagtgtgtgtgtgtagattcgtcctggcctcagtggttaaggaatttaatcttggggattttgatctcctcgattctgttcatcttgacgaagacacaggacaccgttgccgtttatcacgagccatcggtgtactcgatcgatcagacacaaaaattccaaaagatcgacatacacaatggcggcaagtag	195	3203-3397	LECVCVDSSWPQWLRNLILGILISSILFILTKTQDTVAVYHEPSVYSIDQTQKFQKIDIHNGGK*	64	Internal	One nucleotide position (+1)
NC_003627	No	ssRNA+	Tombusviridae	Machlomovirus	Maize chlorotic mottle virus	p31 protein	NP_619720	p31	Knockout mutant phenotype [infected]	27242072	Subgenomic RNA (bicistronic), suspected stop codon read-through	10648186, 27242072	Alternative start codon	Movement protein (systemic virus diffusion)	27242072	Moderate	27242072				Icosahedral	Plant	caatggcggcaagtagccggtctacccgaggtagaaagcagcgcggacgtagcgtggaagcaaaatccagagctattcgagccaacccgcctgtccctcgacccaacccgcagcgaaaccgtcccccccctgcgggaacaacctgctccatgtccgaaattctgcttgcagtgtcagcaacaactgctgaccagattctcgagattccagtgtgtgcagggattgacttcccggctggaacgtcgccccgatacattggggcggccaaatggctggcagcacaatcacagatgtggaatacaattgtgttcaactctgtgcgcatcacttgggagacattcacagcagacaccactagcggatacatttccatggcattcctctccgattacatgttat…	453	3382-3834	QWRQVAGLPEVESSADVAWKQNPELFEPTRLSLDPTRSETVPPLREQPAPCPKFCLQCQQQLLTRFSRFQCVQGLTSRLERRPDTLGRPNGWQHNHRCGIQLCSTLCASLGRHSQQTPLADTFPWHSSPITCYQYPLGWRMLPGSCPQLQ*	150			atgccctctccctgcactcacgttctggttccagagattgtggacgaagaaggcacagtaacacaaaaagaacagtccacttttctcatccgtgagtttggtcctgccgtcagaaacctagtgaccctcgcaaagctagaattcggcggaattccaaagaaaactacagccaatgaacttacggtttggcggttcctagtacggaagtgtgaacatgcaaatatgaacccaactgactcccgtactgccatttcaatggccctgccatacgtgtttatgccgtgtcgcactgatgttggaagagcttcaattccactgcgtgatgaatccattgaaatctgtcgccaatatcgcgcacaatttgtggaggagacacccctacggcgagtattcaacaac…	2445	118-135, p32 989-2992, replicase 3037-3201, p7a protein 3837-4094, coat		MPSPCTHVLVPEIVDEEGTVTQKEQSTFLIREFGPAVRNLVTLAKLEFGGIPKKTTANELTVWRFLVRKCEHANMNPTDSRTAISMALPYVFMPCRTDVGRASIPLRDESIEICRQYRAQFVEETPLRRVFNNPLSGKAWRNWVRHLGGLDDPALFQELK*GCLEEWLGVQSRRTRARHPKLRSHFKDTRHKTRRVFRIAGLGNLYEFGVHNNSAVNLERGLMERVFYVKDDKGELVSCPEPISGIFWKNLKGFRNSIVHHVGHRHPVSRETFLAYYTGPKRTMYEKAVNSLYEMPVSYDDAKLKTFVKAEKINLTKKADPVPRVIQPRAPRYNVELGRYLRPVEHPIYHAIDKIWGGPTIMKGYSVEQIGRHIENAFRSFTDPVAIGFDASRFDQHVS…	812
NC_003627						coat protein	NP_619722	Capsid protein	Immunoprecipitation [in vitro translation], PAS-ELISA [infected], knockout mutant phenotype [infected]	1994587, 27242072	Subgenomic RNA (bicistronic), leaky scanning	10648186		Capsid protein (required for cell-to-cell movement)	10648186, 27242072	Severe	27242072						atggcggcaagtagccggtctacccgaggtagaaagcagcgcggacgtagcgtggaagcaaaatccagagctattcgagccaacccgcctgtccctcgacccaacccgcagcgaaaccgtcccccccctgcgggaacaacctgctccatgtccgaaattctgcttgcagtgtcagcaacaactgctgaccagattctcgagattccagtgtgtgcagggattgacttcccggctggaacgtcgccccgatacattggggcggccaaatggctggcagcacaatcacagatgtggaatacaattgtgttcaactctgtgcgcatcacttgggagacattcacagcagacaccactagcggatacatttccatggcattcctctccgattacatgttatca…	453	3384-3836	MAASSRSTRGRKQRGRSVEAKSRAIRANPPVPRPNPQRNRPPPAGTTCSMSEILLAVSATTADQILEIPVCAGIDFPAGTSPRYIGAAKWLAAQSQMWNTIVFNSVRITWETFTADTTSGYISMAFLSDYMLSIPTGVEDVARIVPSATIA	151	Terminal	Two nucleotide positions (+2)
NC_002598	No	ssRNA+	Tombusviridae	Panicovirus	Panicum mosaic virus	26 kDa capsid protein	NP_068346	Capsid protein (p26)	Western blot [infected], SDS-PAGE [in vitro translation]	9454725	Subgenomic RNA (bicistronic)	9454725, 10612666	Suspected alternative start codon	Capsid protein	9454725						Icosahedral	Plant	aatggagctacccctaccagaggacgtggcaagcgtgctatacctaacccccctcgccgccgtgcgagaggtaaatctgtggaacggggctccacccccctacagtatgttacaactctgggcccgagtagaccacgcatgggccaaggacagggttggcagaagttatcccacgaggaaatcatacttcaagtcaactcgtctactgccgcggacactatacagacaataccaatcataccgcgattgtcagtgcctgcaggagacaagcccatttactcgggaagtgcaccacacctgcgtacaattggatccgctttcgccatccacagatggcgagcactctccttcgagtggatccccagctgtcctacgacaacaccgggaaatctggttttg…	402	3281-3682	NGATPTRGRGKRAIPNPPRRRARGKSVERGSTPLQYVTTLGPSRPRMGQGQGWQKLSHEEIILQVNSSTAADTIQTIPIIPRLSVPAGDKPIYSGSAPHLRTIGSAFAIHRWRALSFEWIPSCPTTTPGNLVLR	134			atggagtcgctcatacagcacattctctctgctacatcttcgctttccatgccatcagtggacagtgacaaactgcaactactacttacacgcttcccacaggctacactctcatggctgagtggaatagacggcctaagcgtgcatcaattcaaggtagtggctacccacgtaatcaaggaaagctattcccatctctcaccttccgttgcagtgttgctggcgaagcccagtgactactacaagctggtggtccacggactcacccaaaagcaatggaacgagtttgacgataaagtcacagacgctccgcggaccgctatatcatggttatacaaccaaattttggtagttggacagccatggatgaagagtctgaacgagggattaaaggaatac…	3420	29-2872, replicase 3010-3093, p8 protein 3099-3269, 14.6 kDa protein 3278-3280, 26 kDa protein 3683-4000, 26 kDa protein		MESLIQHILSATSSLSMPSVDSDKLQLLLTRFPQATLSWLSGIDGLSVHQFKVVATHVIKESYSHLSPSVAVLLAKPSDYYKLVVHGLTQKQWNEFDDKVTDAPRTAISWLYNQILVVGQPWMKSLNEGLKEYLPGWLHTCLRMLANLWFGAERVLHGISHAVSDITTYQPWMSCRRCVAHSPKESLLGEATTTSNPRESSWFSWLLCGGVVAATVYGFYKWVTITETIDRQDLAKQRPTHMQKCYEEVKARLEEESKGFIHDRMEDELTKIVLEPAEIDNDGKVLKSEVAQYLVKNHGRFVRSLVTMAKNEFAGVPKPTEANQLAVWRYLYRVCDKKGVNPSDTQKSISAALPFVFLPSAYDQDQAITMNCDDTKKVLERYADTFRHTTPLQKLVTNP…	1138
NC_002598						15 kDa protein	NP_068347	p15	SDS-PAGE [in vitro translation], knockout mutant phenotype [infected]	10612666	Subgenomic RNA (bicistronic), suspected leaky scanning	9454725, 10612666		Movement protein	10612666								atggagctacccctaccagaggacgtggcaagcgtgctatacctaacccccctcgccgccgtgcgagaggtaaatctgtggaacggggctccacccccctacagtatgttacaactctgggcccgagtagaccacgcatgggccaaggacagggttggcagaagttatcccacgaggaaatcatacttcaagtcaactcgtctactgccgcggacactatacagacaataccaatcataccgcgattgtcagtgcctgcaggagacaagcccatttactcgggaagtgcaccacacctgcgtacaattggatccgctttcgccatccacagatggcgagcactctccttcgagtggatccccagctgtcctacgacaacaccgggaaatctggttttga	399	3282-3680	MELPLPEDVASVLYLTPLAAVREVNLWNGAPPPYSMLQLWARVDHAWAKDRVGRSYPTRKSYFKSTRLLPRTLYRQYQSYRDCQCLQETSPFTREVHHTCVQLDPLSPSTDGEHSPSSGSPAVLRQHREIWF*	132	Internal	One nucleotide position (+1)
NC_001554	No	ssRNA+	Tombusviridae	Tombusvirus	Tomato bushy stunt virus	p22 protein	NP_062900	p22	Western blot [transfected]	7491767	Subgenomic RNA (bicistronic)	2922927, Hayes et al. (1988). Gene mapping and expression of Tomato bushy stunt virus. Journal of General Virology 69, 3047-3057 (No PMID)	Alternative start codon	Movement protein	7491767						Icosahedral	Plant	ccatggaacgagctatacaaggaaacgacgctagggaacaagctaacagtgaacgttgggatggaggatcaggaggtaccacttctcccttcaaacttcctgacgaaagtccgagttggactgagtggcggctacataacgatgagacgaattcgaatcaagataatccccttggtttcaaggaaagctggggtttcgggaaagttgtatttaagagatatctcagatacgacaggacggaagcttcactgcacagagtccttggatcttggacgggagattcggttaactatgcagcatctcgatttttcggtttcgaccagatcggatgtacctatagtattcggtttcgaggagttagtatcaccgtttctggagggtcgcgaactcttcagcatc…	522	3886-4407	PWNELYKETTLGNKLTVNVGMEDQEVPLLPSNFLTKVRVGLSGGYITMRRIRIKIIPLVSRKAGVSGKLYLRDISDTTGRKLHCTESLDLGREIRLTMQHLDFSVSTRSDVPIVFGFEELVSPFLEGRELFSISVRWQFGLSKNCYSLPQSKWKVMYQEDALKVLRPSKKKASK	174			atggagaccatcaagagaatgatttggcctaagaaagagatttttgtgggtgatttcgcaaccggagtgaataggacagttccggtgaacatctttcaattggtgtgtcgtgtggttctgagatacatgaggacagggaaaatagagtgtgattctgacagcatgactaagtttatagttgaattactcaaaactgattgtgctgccaaatgggaatggttcatgaagagacggcagaggggtgattacattgtccctctatctatagcctccataccaatcataccgctgttgagttatgccactagggtacgcgcagtctcagtcaaggcttttggcaatgaactatcgttcaatgtcagggtgcctagaccatctgtacctaagaaaggattgctc…	3672	166-2622, p33/p92 protein 2652-3818, p41 capsid protein 3856-3885, p22 protein 4408-4425, p22 protein		METIKRMIWPKKEIFVGDFATGVNRTVPVNIFQLVCRVVLRYMRTGKIECDSDSMTKFIVELLKTDCAAKWEWFMKRRQRGDYIVPLSIASIPIIPLLSYATRVRAVSVKAFGNELSFNVRVPRPSVPKKGLLLRLAAGLALAPICALAVYATLPREKLSVFKLRTEARAHMEDEREATDCLVVEPARELKGKDGEDLLTGSRLTKVIASTGRPRRRPYAAKIAQVARAKVGYLKNSPENRLIYQRVMIEIMDKDCVRYVDRDVILPLAIGCCFVYPDGVEESAALWGSQESLGVK*GGLVRLPGVVTQINRDIPSDVLLPQEVLEVRTGPPNAKDRNIFMVAGCPSQARFLVHNHCLKNLKRGLVERVFCVERNGKLARTPQPTKGAFGRLSPFRKAV…	1220
NC_001554						p19 protein	NP_062901	p19	Western blot [transfected]	7491767	Subgenomic RNA (bicistronic)	2922927, Scholthof et al. (1999). Biological activity of two Tombusvirus proteins translated from nested genes is influenced by dosage control via context-dependent leaky scanning. Molecular Plant-Microbe Interactions, 670-679 (No PMID).		Suppressor of RNA silencing, movement protein (long-distance)	12065420, 7491767, 20569364	Mild	7491767		Dimer. Known crystal structure (from homolog of Carnation Italian ringspot virus, 92% identity).	15165818, 14697199			atggaacgagctatacaaggaaacgacgctagggaacaagctaacagtgaacgttgggatggaggatcaggaggtaccacttctcccttcaaacttcctgacgaaagtccgagttggactgagtggcggctacataacgatgagacgaattcgaatcaagataatccccttggtttcaaggaaagctggggtttcgggaaagttgtatttaagagatatctcagatacgacaggacggaagcttcactgcacagagtccttggatcttggacgggagattcggttaactatgcagcatctcgatttttcggtttcgaccagatcggatgtacctatagtattcggtttcgaggagttagtatcaccgtttctggagggtcgcgaactcttcagcatctc…	519	3888-4406	MERAIQGNDAREQANSERWDGGSGGTTSPFKLPDESPSWTEWRLHNDETNSNQDNPLGFKESWGFGKVVFKRYLRYDRTEASLHRVLGSWTGDSVNYAASRFFGFDQIGCTYSIRFRGVSITVSGGSRTLQHLCEMAIRSKQELLQLAPIEVESNVSRGCPEGTETFEKESE*	172	Internal	Two nucleotide positions (+2)
NC_004366	No	ssRNA+	Tombusviridae	Umbravirus	Tobacco bushy top virus	hypothetical protein	NP_733849	Movement protein (ORF3)	Well characterized by sequence analysis; western blot [infected] (from Groundnut rosette virus)	26209518, 17410203, 17576925	Ribosomal sliding, suspected subgenomic RNA (from Groundnut rosette virus)	26717981, 8811035	Alternative start codon	Long-distance movement protein (from Groundnut rosette virus)	9990003, 17576925				Able to form oligomers in vitro, binds to viral RNA in vitro and in vivo, interacts with the major nucleolar protein fibrillarin, contains an arginine-rich nuclear localization signal (from Groundnut rosette virus).	12584328, 17576925, 15105550	Icosahedral	Plant	aatgtcaacactcatccacaaggcagatacgaaagaggagctgctcaacgctctatacggggaagtgacgttaagggagctcgaggaatcaaacctcggcgttctaaccccccatcgggccgaaaacaaggtggtaatgaccccactgctgccacccagaagtcaaggaagaatcgccagcgtcctgaaacggttccgccccacgaaacacacggggggacttttattcatagagaaggttgtggtggtgttcacgccccacatcccggacgatgctggcggagaggtagaaatctgggtccacgacaacatgctaccacacctaaacagcgttgggccccgcgtaagatttccgatgagcggagggcccaggttgatagcattttatcccccctactc…	699	2772-3470	NVNTHPQGRYERGAAQRSIRGSDVKGARGIKPRRSNPPSGRKQGGNDPTAATQKSRKNRQRPETVPPHETHGGTFIHREGCGGVHAPHPGRCWRRGRNLGPRQHATTPKQRWAPRKISDERRAQVDSILSPLLDTLKLSSEGGAPELLHCIGVLRRELRRRREPVQPVHNVGTEDRVRSAQLSDEAPQSNANLQTSGEGQSVLPNPDSGGTEKCNVESVCNNCDRAPTTNKW*	232			atggagttcatcaacaagataaagcaattgttggcaatgaatttcaagccctcaaagggcgtaatgtctcgggaggagctccgtgaagctttcgatcccacttgggagctcctcatcacacaggcccgtgtcaccaatgaggtgtcacgccagtgtgaggattggtacactctagctgtacccaccacctaccgcttgccagagttggcggtagaagaggctgtgcgtgaaaagaacatagcgcgagaggtggcggtcaagtgcccccctgaggacccgattcctgcaatcccgcaggggtcacagcctgtccccttggtgatgagctctgaacgctctagccaggatgccgagcgtgaggcgctcgatgagatatgggggctccccactcccgagtca…	2619	11-949, RdRp 955-2607, RdRp 2757-2771, movement protein (ORF3) 3472-3507, movement protein (ORF4)		MEFINKIKQLLAMNFKPSKGVMSREELREAFDPTWELLITQARVTNEVSRQCEDWYTLAVPTTYRLPELAVEEAVREKNIAREVAVKCPPEDPIPAIPQGSQPVPLVMSSERSSQDAEREALDEIWGLPTPESHPLPKYFERRYQALARTCEKDYSNWQIVPYTGGPRVLREEDVLPMASGVIPLPPPPPKASVIGAVLGLITRLTKVAGEVKSRLSVPPREPSPTCIGLEQVAGEPMGYMNAHSVAMELRARYGVQPATAANLQLGNRVAREILEKQCGATRDMVFILGHLATTLWFTPTMVDLALDVVARRGVETKVKTKIHPKIRVLRAARPRPVERVSYQIDVVRPCADFGVHNNSLNNLVRGVNERVFYTDHKRKEPRRPSAGSFDKIDISEIK…	871
NC_004366						movement protein	NP_733850	Movement protein (ORF4)	Well characterized by sequence analysis; immunofluorescence [infected] (from Groundnut rosette virus)	26209518, 11562550	Ribosomal sliding, suspected subgenomic RNA (from Groundnut rosette virus)	26717981, 8811035		Cell-to-cell movement protein (from Groundnut rosette virus)	9514976				Localized close to plasmodesmata (from Groundnut rosette virus).	9514976			atgtcaacactcatccacaaggcagatacgaaagaggagctgctcaacgctctatacggggaagtgacgttaagggagctcgaggaatcaaacctcggcgttctaaccccccatcgggccgaaaacaaggtggtaatgaccccactgctgccacccagaagtcaaggaagaatcgccagcgtcctgaaacggttccgccccacgaaacacacggggggacttttattcatagagaaggttgtggtggtgttcacgccccacatcccggacgatgctggcggagaggtagaaatctgggtccacgacaacatgctaccacacctaaacagcgttgggccccgcgtaagatttccgatgagcggagggcccaggttgatagcattttatcccccctactcg…	699	2773-3471	MSTLIHKADTKEELLNALYGEVTLRELEESNLGVLTPHRAENKVVMTPLLPPRSQGRIASVLKRFRPTKHTGGLLFIEKVVVVFTPHIPDDAGGEVEIWVHDNMLPHLNSVGPRVRFPMSGGPRLIAFYPPYSIPLSCQVRGAPRSYFIVSEYSGVNFVAGASPFSLYIMWEPKIECVAHNYLMRPPKAMPICRHLVKDSLSSLTLTQGALKSAMSNRYATTATGLPPPTSGE	233	Terminal	One nucleotide position (+1)
NC_004063	No	ssRNA+	Tymoviridae	Tymovirus	Turnip yellow mosaic virus	overlapping protein/movement protein	NP_663296	Movement protein (p69)	Western blot [infected]	1736523	Leaky scanning (AUG random choice due to bidirectional ribosome movement)	15308727, 16682564	Alternative start codon	Movement protein (cell-to-cell), suppressor of RNA silencing	1736523, 15100397	Severe	1736523				Icosahedral	Plant	aatggccttccaattagcattggacgcccttgcacccacgactcacagagatccctctctgcacccgattctcgaatccacagtggattcaattcgctcctcgatacagacctacccatggtccattccgaaggaacttctacccctactcaactcctacggcatcccaacatctggtttgggaacctcccaccacccccacgccgcccacaagacaatcgagacttttctcctttgcacccactggtctttccaggccaccactcccagctccgtcatgttcatgaaacccagcaagttcaacaaacttgcccaggtaaactcaaactttcgggagctgaagaactaccgcctgcaccccaacgacagcactcgttaccccttcacatcaccagacct…	1881	94-1974	NGLPISIGRPCTHDSQRSLSAPDSRIHSGFNSLLDTDLPMVHSEGTSTPTQLLRHPNIWFGNLPPPPRRPQDNRDFSPLHPLVFPGHHSQLRHVHETQQVQQTCPGKLKLSGAEELPPAPQRQHSLPLHITRPSRFPHHFHARRPDVLPSVPDHGPVLXETKPRTSVRQPRSATRGPSFRPILLPKVVHVHDDPPHSSLRPRGSRSRQLQPTVRRPLLAPNQFHSPRQPPPLSDDPGILGPRPLAPHSTRDPPPRPITPGPSNTHXLRPLSVLPRXSPRRGLLPNPRRHRTSTGHIPPTTTSRPTGPPSRLQRPVHLYQSSPHTPNFRPSSIRKDALLQTGPRLGHLERLGQPANLRTSERSPPTKRRLPRSSEPNRLPKPLPEATLAPSYRHRRPYPL…	626			atgagtcccacccaacgcacccatcaaaattctgacctcgcgctcgaaagttcaacctcaaccgaacctcccccaccccccatccgatcccccgacangacgccctccgcccccgtccttttcccagaaatcaactcacctcgtcgttttcccccccaacttcccgccacgcccgatctcgaacccgcccacactccaccccctctttccatcccgcaccaagatccgactgactcagcggaccccctcatgggctcccaccttttgcaccattcactgcctgcaccccccacccacccccttccatcttcacagctgttacccgcacctttaacgaacgaccccactgcgatcggcccggtgctcccctttgaagaactccacccacgcaggtaccct…	4230	88-93, movement protein 1976-5629, replicase 5644-6213, coat protein		MSPTQRTHQNSDLALESSTSTEPPPPPIRSPDXTPSAPVLFPEINSPRRFPPQLPATPDLEPAHTPPPLSIPHQDPTDSADPLMGSHLLHHSLPAPPTHPLPSSQLLPAPLTNDPTAIGPVLPFEELHPRRYPENTATFLTRLRSLPSNHLPQPTLNCLLSAVSDQTKVSEEHLWESLQTILPDSQLSNEETNTLGLSTEHLTALAHLYNFQATVYSDRGPILFGPSDTIKRIDITHTTGPPSHFSPGKRLLGSQPSAKGHPSDPLIRAMKSFKVSGNYLPFSEAHNHPTSISHAKNLISNMKNGFDGVLSLLDVSTGQRTGPXPKERIIQIDHYLDTNPGKTTPVVHFAGFAGCGKTYPIQQLLKTKLFKDFRVSCPTTELRTEWKTAMELHGSQSWR…	1408
NC_004063						replicase/papain-like protease	NP_663297	Replicase	Western blot [infected]	12915529				Replicase	18640642								atggccttccaattagcattggacgcccttgcacccacgactcacagagatccctctctgcacccgattctcgaatccacagtggattcaattcgctcctcgatacagacctacccatggtccattccgaaggaacttctacccctactcaactcctacggcatcccaacatctggtttgggaacctcccaccacccccacgccgcccacaagacaatcgagacttttctcctttgcacccactggtctttccaggccaccactcccagctccgtcatgttcatgaaacccagcaagttcaacaaacttgcccaggtaaactcaaactttcgggagctgaagaactaccgcctgcaccccaacgacagcactcgttaccccttcacatcaccagacctt…	1881	95-1975	MAFQLALDALAPTTHRDPSLHPILESTVDSIRSSIQTYPWSIPKELLPLLNSYGIPTSGLGTSHHPHAAHKTIETFLLCTHWSFQATTPSSVMFMKPSKFNKLAQVNSNFRELKNYRLHPNDSTRYPFTSPDLPVFPTIFMHDALMYYHPSQIMDLFXRKPNLERLYASLVVPPEAHLSDQSFYPKLYTYTTTRHTLHYVPEGHEAGSYNQPSDAHSWLRINSIRLGNHHLSVTILESWGPVHSLLIQRGTPPPDPSLQAPPTLMXSDLFRSYQXPRLDVVSFRIPDAIELPQATFLQQPLRDRLVPRAVYNALFTYTRAVRTLRTSDPAAFVRMHSSKPDHDWVTSNAWDNLQTFALLNVPLRPNVVYHVLQSPIASLSLYLRQHWRRLTATAVPILS…	627	Terminal	One nucleotide position (+1)
NC_002568	No	ssRNA+	Unassigned	Sobemovirus	Sesbania mosaic virus	Px	YP_008873690	Px	Western blot [transfected], knockout mutant phenotype [infected] (from Turnip rosette virus)	23830075	Suspected leaky scanning at a non-AUG start codon (from Turnip rosette virus)	23830075	Suspected alternative start codon	Virulence factor (from Turnip rosette virus)	23830075	Moderate/severe (from Turnip rosette virus)	23830075				Icosahedral	Plant	aatgtatcatccgagctgcaagggctatgtcctcctcctagccaatatggcaagcttcgcgatccttgtggacacgttccttatgggggtgcacaacccctcacacgttgtcccggtggtggcattgatgactttgtgcgctactccgctttggttgagcgcctcatacgtgatttacctgctcaggtacatgttggtgaggttgtctcctga	213	519-731	NVSSELQGLCPPPSQYGKLRDPCGHVPYGGAQPLTRCPGGGIDDFVRYSALVERLIRDLPAQVHVGEVVS*	70			atgcaagctcagcatactttcaccatcaaatttctgagacacgcgtgcttcattggttttgaggaccctagagttgttcttgaccacgaagagatcgatattccctgtgaagtggaatttgattgcaacgctgagtccgtttgtttggtgagagcccacaaccaaccgtatagcgaaggagaagttaagaactattctgtttactttaacagtggtcttaacgactactacggcccactactccctgtttggttagagattgtgtgccgggtgtgtgctacctcttattcctttgtcttggcaccagaggatctggaagacgaggcaaagcaggacagagtctactataccgctactacagcaccgtatttcgatccggcgctgggggtcatgatgcaa…	2928	77-400, movement protein 733-1746, polyprotein P2ab/polyprotein P2a 2241-3215, polyprotein P2ab 3409-4023, coat protein		MQAQHTFTIKFLRHACFIGFEDPRVVLDHEEIDIPCEVEFDCNAESVCLVRAHNQPYSEGEVKNYSVYFNSGLNDYYGPLLPVWLEIVCRVCATSYSFVLAPEDLEDEAKQDRVYYTATTAPYFDPALGVMMQFAPSSGGPSIEVQINPSWISLLGSSLKLNVGDASNESAVLGSFYSPVKAGDEPASLVAIKSGPTTIGFGCRTKIDGEDCLLTAHHVWCNSMRPTGLAKAGKQVSVEDWEISMSSSDKMLDFAIVRVPTHVWSKLGVKSTPLVCPSSKDVITCYGGSSSDCLMSGVGSSSTSEFTWKLTHTCPTAAGWSGTPLYSSRGVVGMHVGFEEIGKLNRGVNMFYVANYLLRSNETLPPELSIIEIPFDDVETRSYEFIEVEIKGRGKAKLG…	975
NC_002568						polyprotein P2ab	NP_066393	Polyprotein P2ab (protease domain)	Western blot [infected]	19861224				Protease	19861224								atgtatcatccgagctgcaagggctatgtcctcctcctagccaatatggcaagcttcgcgatccttgtggacacgttccttatgggggtgcacaacccctcacacgttgtcccggtggtggcattgatgactttgtgcgctactccgctttggttgagcgcctcatacgtgatttacctgctcaggtacatgttggtgaggttgtctcctgag	213	520-732	MYHPSCKGYVLLLANMASFAILVDTFLMGVHNPSHVVPVVALMTLCATPLWLSASYVIYLLRYMLVRLSPE	71	Terminal	One nucleotide position (+1)
NC_002568	No	ssRNA+	Unassigned	Sobemovirus	Sesbania mosaic virus	polyprotein 2a	NP_066392	Polyprotein P2a	Western blot [infected]	19861224			Ribosomal frameshifting	Replicase co-factor	24918050			24918050	The overlapping region of the polyprotein P2a includes an ATPase domain (P10) and a RNA binding domain (P8). The P10 domain binds to RdRp disordered C-terminus and to the movement protein.	19995563, 24918050, 21246040	Icosahedral	Plant	aactgccagcgggcggcagggtcaaggcccttgccgccctctttgaacttgcatgctacgagttccgcgaaggagaagtcgcctcttccaaaggcatgccactccgatttgctgggagaacgtcttgcaagtttagagagctgtgtagaaaagatactccagaagatgtcttgcgagcagtacctaccttcccagagctctcagactactcttggccagagcgaggctccaaagctgagcttggctccttgttattacaagcaggaaagtttaatccttccagagtcccaacaaaccttgaaggagcttgtcaaaacctccttgagcgctaccccgcctccaaaccctgttgctgccttagatcagaagcctggtccttcgacgcagtctttgaagaag…	492	1747-2238	NCQRAAGSRPLPPSLNLHATSSAKEKSPLPKACHSDLLGERLASLESCVEKILQKMSCEQYLPSQSSQTTLGQSEAPKLSLAPCYYKQESLILPESQQTLKELVKTSLSATPPPNPVAALDQKPGPSTQSLKKSVRRRNRRKSTKKPAQGSPSPASPPPTKTS*	163			atgcaagctcagcatactttcaccatcaaatttctgagacacgcgtgcttcattggttttgaggaccctagagttgttcttgaccacgaagagatcgatattccctgtgaagtggaatttgattgcaacgctgagtccgtttgtttggtgagagcccacaaccaaccgtatagcgaaggagaagttaagaactattctgtttactttaacagtggtcttaacgactactacggcccactactccctgtttggttagagattgtgtgccgggtgtgtgctacctcttattcctttgtcttggcaccagaggatctggaagacgaggcaaagcaggacagagtctactataccgctactacagcaccgtatttcgatccggcgctgggggtcatgatgcaa…	2928	77-400, movement protein 733-1746, polyprotein P2ab/polyprotein P2a 2241-3215, polyprotein P2ab 3409-4023, coat protein		MQAQHTFTIKFLRHACFIGFEDPRVVLDHEEIDIPCEVEFDCNAESVCLVRAHNQPYSEGEVKNYSVYFNSGLNDYYGPLLPVWLEIVCRVCATSYSFVLAPEDLEDEAKQDRVYYTATTAPYFDPALGVMMQFAPSSGGPSIEVQINPSWISLLGSSLKLNVGDASNESAVLGSFYSPVKAGDEPASLVAIKSGPTTIGFGCRTKIDGEDCLLTAHHVWCNSMRPTGLAKAGKQVSVEDWEISMSSSDKMLDFAIVRVPTHVWSKLGVKSTPLVCPSSKDVITCYGGSSSDCLMSGVGSSSTSEFTWKLTHTCPTAAGWSGTPLYSSRGVVGMHVGFEEIGKLNRGVNMFYVANYLLRSNETLPPELSIIEIPFDDVETRSYEFIEVEIKGRGKAKLG…	975
NC_002568						polyprotein P2ab	NP_066393	Polyprotein P2ab (RdRp domain)	Western blot [infected]	19861224	Ribosomal frameshifting (from Cocksfoot mottle virus)	7886961		Replicase	20332053								ctgccagcgggcggcagggtcaaggcccttgccgccctctttgaacttgcatgctacgagttccgcgaaggagaagtcgcctcttccaaaggcatgccactccgatttgctgggagaacgtcttgcaagtttagagagctgtgtagaaaagatactccagaagatgtcttgcgagcagtacctaccttcccagagctctcagactactcttggccagagcgaggctccaaagctgagcttggctccttgttattacaagcaggaaagtttaatccttccagagtcccaacaaaccttgaaggagcttgtcaaaacctccttgagcgctaccccgcctccaaaccctgttgctgccttagatcagaagcctggtccttcgacgcagtctttgaagaagtc…	492	1749-2240	LPAGGRVKALAALFELACYEFREGEVASSKGMPLRFAGRTSCKFRELCRKDTPEDVLRAVPTFPELSDYSWPERGSKAELGSLLLQAGKFNPSRVPTNLEGACQNLLERYPASKPCCCLRSEAWSFDAVFEEVCKKAQSAEINEKASPGVPLSRLASTNKDLLK	164	Terminal	Two nucleotide positions (+2)
NC_002568	No	ssRNA+	Unassigned	Sobemovirus	Sesbania mosaic virus	polyprotein P2ab	NP_066393	Polyprotein P2ab (RdRp domain)	Western blot [infected]	19861224			Subgenomic RNA	Replicase	20332053				The C-terminus overlapping region of RdRp shows a high level of structural disorder .	24918050	Icosahedral	Plant	tatggcgaaaaggctttcgaaacaacagttagccaaggctatagcgaacactctggagacgccaccccagccgaaagctgggcggaggcgaaaccggaggaggcagcgttctgctgtgcagcagcttcagcctacccaggctggaatatccatggccccgtctgctcagggtgctatggtgcggattcgtaa	192	3216-3407	YGEKAFETTVSQGYSEHSGDATPAESWAEAKPEEAAFCCAAASAYPGWNIHGPVCSGCYGADS*	63			atgcaagctcagcatactttcaccatcaaatttctgagacacgcgtgcttcattggttttgaggaccctagagttgttcttgaccacgaagagatcgatattccctgtgaagtggaatttgattgcaacgctgagtccgtttgtttggtgagagcccacaaccaaccgtatagcgaaggagaagttaagaactattctgtttactttaacagtggtcttaacgactactacggcccactactccctgtttggttagagattgtgtgccgggtgtgtgctacctcttattcctttgtcttggcaccagaggatctggaagacgaggcaaagcaggacagagtctactataccgctactacagcaccgtatttcgatccggcgctgggggtcatgatgcaa…	2928	77-400, movement protein 733-1746, polyprotein P2ab/polyprotein P2a 2241-3215, polyprotein P2ab 3409-4023, coat protein		MQAQHTFTIKFLRHACFIGFEDPRVVLDHEEIDIPCEVEFDCNAESVCLVRAHNQPYSEGEVKNYSVYFNSGLNDYYGPLLPVWLEIVCRVCATSYSFVLAPEDLEDEAKQDRVYYTATTAPYFDPALGVMMQFAPSSGGPSIEVQINPSWISLLGSSLKLNVGDASNESAVLGSFYSPVKAGDEPASLVAIKSGPTTIGFGCRTKIDGEDCLLTAHHVWCNSMRPTGLAKAGKQVSVEDWEISMSSSDKMLDFAIVRVPTHVWSKLGVKSTPLVCPSSKDVITCYGGSSSDCLMSGVGSSSTSEFTWKLTHTCPTAAGWSGTPLYSSRGVVGMHVGFEEIGKLNRGVNMFYVANYLLRSNETLPPELSIIEIPFDDVETRSYEFIEVEIKGRGKAKLG…	975
NC_002568						coat protein	NP_066394	Capsid protein	Direct amino acid sequencing, antibodies	8002015	Subgenomic RNA (monocistronic, specific for capsid protein) (from Cocksfoot mottle virus and Southern bean mosaic virus)	7595389, 16789211		Capsid protein	16169007	Severe	16169007		Binds to the movement protein.	21122074			atggcgaaaaggctttcgaaacaacagttagccaaggctatagcgaacactctggagacgccaccccagccgaaagctgggcggaggcgaaaccggaggaggcagcgttctgctgtgcagcagcttcagcctacccaggctggaatatccatggccccgtctgctcagggtgctatggtgcggattcgtaat	192	3217-3408	MAKRLSKQQLAKAIANTLETPPQPKAGRRRNRRRQRSAVQQLQPTQAGISMAPSAQGAMVRIRN	64	Terminal	One nucleotide position (+1)
